# Supplementary material for: 6-Benz­yloxy-2-phenyl­pyridazin-3(2H)-one
Source: Acta Crystallogr Sect E Struct Rep Online. 2012 May 5;68(Pt 6):o1646. doi: 10.1107/S1600536812018776 (PMC3379247; doi:10.1107/S1600536812018776)
Supplement: Supplementary file 2 [file e-68-o1646-Isup2.hkl]

# 
# h,k,l, Fc-squared, Fo-squared, sigma(Fo-squared) and status flag 
# 
data_I
_shelx_title ' shelx in P-1' 
_shelx_refln_list_code          4 
_shelx_F_calc_maximum       72.95 
_exptl_crystal_F_000       292.00 
_reflns_d_resolution_high  0.7604 
 
loop_ 
 _symmetry_equiv_pos_as_xyz 
 'x, y, z' 
 '-x, -y, -z' 
 
_cell_length_a     7.3901 
_cell_length_b     9.3848 
_cell_length_c    10.5873 
_cell_angle_alpha 106.618 
_cell_angle_beta   97.489 
_cell_angle_gamma 101.098 
 
_shelx_F_squared_multiplier     1.000 
 
loop_ 
 _refln_index_h 
 _refln_index_k 
 _refln_index_l 
 _refln_F_squared_calc 
 _refln_F_squared_meas 
 _refln_F_squared_sigma 
 _refln_observed_status 
   1   0   0      369.51      381.31      3.96 o 
   2   0   0        6.84        4.23      0.61 o 
   3   0   0      260.08      244.48      3.84 o 
   4   0   0        0.07        0.56      0.63 o 
   5   0   0        1.38        1.68      1.24 o 
   6   0   0       52.41       52.89      2.25 o 
   7   0   0      117.41      105.78     11.82 o 
   8   0   0       10.06        7.57     14.59 o 
   9   0   0       25.56       32.67     10.71 o 
  -9   1   0       35.78       45.64     11.05 o 
  -8   1   0       49.00       43.49     10.46 o 
  -7   1   0       18.45       18.46      2.29 o 
  -6   1   0      225.46      212.06     12.40 o 
  -5   1   0       54.11       54.61      2.99 o 
  -4   1   0       45.52       42.70      2.36 o 
  -3   1   0      672.86      633.93     40.58 o 
  -2   1   0      340.41      305.94      4.04 o 
  -1   1   0      408.82      393.55      6.59 o 
   0   1   0        8.83        6.43      0.34 o 
   1   1   0       10.56       11.27      0.44 o 
   2   1   0     3191.95     3379.31     49.39 o 
   3   1   0      560.27      618.50     20.00 o 
   4   1   0      142.23      138.23      2.13 o 
   5   1   0        6.79        7.67      0.67 o 
   6   1   0       14.45       14.97      4.55 o 
   7   1   0       25.57       25.70      6.79 o 
   8   1   0       32.89       33.80      7.88 o 
   9   1   0        9.16       12.72      5.88 o 
  -9   2   0      119.85      144.97     24.46 o 
  -8   2   0        1.04        2.50      5.06 o 
  -7   2   0       14.59       13.09      2.76 o 
  -6   2   0       12.92       13.36      3.43 o 
  -5   2   0      111.62      113.86      6.45 o 
  -4   2   0      238.05      262.10      7.37 o 
  -3   2   0       95.88       87.45      2.93 o 
  -2   2   0        0.20        0.56      0.54 o 
  -1   2   0      743.14      718.78     36.68 o 
   0   2   0     2702.49     2654.29     25.74 o 
   1   2   0     3920.59     4140.68     56.80 o 
   2   2   0      480.13      487.13     11.56 o 
   3   2   0      231.45      216.33      9.25 o 
   4   2   0       13.72       14.84      2.76 o 
   5   2   0       19.22       16.78      5.06 o 
   6   2   0      309.29      345.07     31.31 o 
   7   2   0       18.29       16.29      4.97 o 
   8   2   0        5.48        2.69      8.44 o 
  -9   3   0        0.15        1.27      5.19 o 
  -8   3   0       69.34       68.35      7.67 o 
  -7   3   0      367.87      382.19     22.21 o 
  -6   3   0      232.63      237.03     11.85 o 
  -5   3   0       44.18       46.33      4.33 o 
  -4   3   0      162.65      166.35      6.57 o 
  -3   3   0      893.38      907.71     18.04 o 
  -2   3   0       47.54       44.44      1.76 o 
  -1   3   0       40.64       38.62      1.60 o 
   0   3   0     2903.67     3015.13     27.17 o 
   1   3   0      342.45      334.55      4.86 o 
   2   3   0        2.94        2.78      1.28 o 
   3   3   0       12.54       13.39      1.01 o 
   4   3   0        2.64        2.86      2.36 o 
   5   3   0        6.49        8.82      8.53 o 
   6   3   0       19.85       21.49      5.99 o 
   7   3   0       31.97       32.18      7.27 o 
   8   3   0        0.35        0.95      3.58 o 
  -9   4   0        5.95       15.85      6.58 o 
  -8   4   0       29.50       31.36      6.45 o 
  -7   4   0       22.75       25.92      4.30 o 
  -6   4   0        2.03        2.99      2.69 o 
  -5   4   0       73.23       74.42      6.47 o 
  -4   4   0       41.22       44.89      3.62 o 
  -3   4   0      652.17      618.00     42.91 o 
  -2   4   0        3.31        3.37      1.63 o 
  -1   4   0       50.81       47.74      2.06 o 
   0   4   0      245.89      262.29      4.91 o 
   1   4   0      896.93      923.12     16.78 o 
   2   4   0       84.30       80.29      2.25 o 
   3   4   0       13.20       12.59      1.08 o 
   4   4   0        4.86        7.74      7.09 o 
   5   4   0       38.92       45.02      5.91 o 
   6   4   0       14.56       10.54      3.88 o 
   7   4   0        9.54       14.72     10.34 o 
   8   4   0       20.67        7.05     21.07 o 
  -9   5   0        2.06        2.13      4.62 o 
  -8   5   0       24.54       25.89      4.20 o 
  -7   5   0       61.48       50.91      6.78 o 
  -6   5   0        3.23        6.94      5.89 o 
  -5   5   0      304.12      296.10      9.45 o 
  -4   5   0        0.39        0.67      1.08 o 
  -3   5   0       10.31        7.92      2.06 o 
  -2   5   0      784.10      819.95     33.13 o 
  -1   5   0      333.24      321.36     18.39 o 
   0   5   0     1023.50     1142.16     16.18 o 
   1   5   0        3.18        2.67      1.46 o 
   2   5   0      192.49      188.64      4.64 o 
   3   5   0       42.68       46.26      2.15 o 
   4   5   0      609.66      658.45     23.44 o 
   5   5   0       81.58       81.39      7.13 o 
   6   5   0        0.61        1.23      2.68 o 
   7   5   0       12.59       10.52      4.35 o 
  -9   6   0        1.62        1.87      2.60 o 
  -8   6   0       16.19       14.28      3.59 o 
  -7   6   0       31.88       36.72      3.93 o 
  -6   6   0        1.95        2.85      2.39 o 
  -5   6   0        2.46        3.76      2.47 o 
  -4   6   0        7.70        5.76      3.16 o 
  -3   6   0      405.83      394.34     14.97 o 
  -2   6   0      198.12      179.30      6.95 o 
  -1   6   0       42.38       46.06      2.73 o 
   0   6   0      499.62      481.00     18.39 o 
   1   6   0       34.12       30.42      2.53 o 
   2   6   0       22.61       19.16      2.10 o 
   3   6   0       61.97       65.34      3.52 o 
   4   6   0       11.52       11.55      3.72 o 
   5   6   0        6.65        7.90      2.99 o 
   6   6   0       13.45       14.59      3.72 o 
  -8   7   0       17.80       17.60      3.32 o 
  -7   7   0        0.28        0.71      1.87 o 
  -6   7   0      120.12      105.11      6.89 o 
  -5   7   0      235.83      235.43     11.51 o 
  -4   7   0        0.16        0.44      1.43 o 
  -3   7   0       52.19       46.37      5.09 o 
  -2   7   0        7.49        6.24      1.61 o 
  -1   7   0       16.28       17.21      1.51 o 
   0   7   0      271.01      262.94      7.11 o 
   1   7   0      299.50      263.49     27.61 o 
   2   7   0       20.02       21.29      2.30 o 
   3   7   0      108.20      104.02      7.31 o 
   4   7   0       43.68       34.29      5.11 o 
   5   7   0       93.54       95.51     15.41 o 
   6   7   0       25.23       24.07      7.64 o 
  -8   8   0        1.44        2.97      4.08 o 
  -7   8   0        0.09       -0.27      2.43 o 
  -6   8   0       14.28       15.08      3.38 o 
  -5   8   0        5.22        4.78      5.66 o 
  -4   8   0      230.73      209.01     15.26 o 
  -3   8   0       19.38       19.84      4.48 o 
  -2   8   0       47.36       44.73      5.29 o 
  -1   8   0        6.20        6.92      1.46 o 
   0   8   0       59.22       51.93      3.79 o 
   1   8   0       11.76       11.87      3.72 o 
   2   8   0        5.92        3.29      4.83 o 
   3   8   0        1.90        2.04      3.60 o 
   4   8   0        4.05        3.64      9.25 o 
   5   8   0        2.58        2.78      4.92 o 
  -7   9   0        2.42        2.36      2.98 o 
  -6   9   0        4.71        8.34     11.40 o 
  -5   9   0       59.49       50.11      7.43 o 
  -4   9   0       36.44       31.22      4.77 o 
  -3   9   0       11.06       10.49     10.55 o 
  -2   9   0       11.35       11.62     11.63 o 
  -1   9   0       20.35       17.19      4.98 o 
   0   9   0        1.62        2.89      4.02 o 
   1   9   0       17.08       19.41      3.62 o 
   2   9   0        1.38        2.30      3.02 o 
   3   9   0        3.72        6.85      6.33 o 
   4   9   0       19.89       15.57      5.68 o 
  -6  10   0        7.70       13.50      6.43 o 
  -5  10   0       66.23       74.83      9.47 o 
  -4  10   0       25.95       29.33      5.44 o 
  -3  10   0       87.38       81.20      8.26 o 
  -2  10   0       24.30       23.73      6.37 o 
  -1  10   0       21.68       25.11      5.34 o 
   0  10   0        1.82        2.29      4.28 o 
   1  10   0        0.03        0.18      2.06 o 
   2  10   0      107.85      118.71     20.64 o 
   3  10   0        2.72        1.34      3.84 o 
  -5  11   0        0.00        0.13      2.78 o 
  -4  11   0        6.22        4.35      6.36 o 
  -3  11   0        5.91        4.44      7.17 o 
  -2  11   0        0.00        0.33      2.59 o 
  -1  11   0       18.55       26.05      5.99 o 
   0  11   0        3.25        1.11      1.63 o 
   1  11   0        2.64        1.43      5.50 o 
   2 -12   1       46.91       50.54      7.02 o 
   3 -12   1       19.18       19.69      7.37 o 
  -1 -11   1        1.20        0.95      3.60 o 
   0 -11   1       48.87       41.87      6.61 o 
   1 -11   1        3.75        3.63      3.59 o 
   2 -11   1        3.82        4.93      5.23 o 
   3 -11   1       26.94       33.47      6.19 o 
   4 -11   1        0.23        1.37      2.30 o 
   5 -11   1        7.67        5.70     10.44 o 
  -3 -10   1       18.18       17.85      6.55 o 
  -2 -10   1        1.73        2.30      3.73 o 
  -1 -10   1      118.50       94.06      8.05 o 
   0 -10   1       99.78       96.85      9.24 o 
   1 -10   1       83.54       85.82     10.10 o 
   2 -10   1       70.40       65.75      8.34 o 
   3 -10   1        0.32        0.74      2.27 o 
   4 -10   1        0.23        0.68      1.53 o 
   5 -10   1        0.41        0.44      2.52 o 
   6 -10   1       47.40       67.85     10.00 o 
   7 -10   1       13.83       19.12      4.41 o 
  -4  -9   1       12.92        8.43     20.72 o 
  -3  -9   1       23.00       25.69      7.44 o 
  -2  -9   1      198.75      170.59     15.64 o 
  -1  -9   1      228.40      233.33     17.25 o 
   0  -9   1       12.77       14.10      5.42 o 
   1  -9   1       17.29       16.41      2.93 o 
   2  -9   1       27.50       24.99      3.20 o 
   3  -9   1      346.19      336.77     16.90 o 
   4  -9   1       28.21       23.85      4.29 o 
   5  -9   1        0.94        0.60      2.14 o 
   6  -9   1        1.01        1.06      2.99 o 
   7  -9   1       13.93       13.49      5.54 o 
  -5  -8   1       48.98       47.76     12.27 o 
  -4  -8   1        1.44        0.91      4.29 o 
  -3  -8   1        1.51        1.10      1.21 o 
  -2  -8   1       21.98       20.67      2.70 o 
  -1  -8   1      154.28      145.32      7.86 o 
   0  -8   1        1.25        1.21      1.20 o 
   1  -8   1       59.87       57.51      3.84 o 
   2  -8   1       41.99       43.26      5.09 o 
   3  -8   1        4.47        7.30      6.53 o 
   4  -8   1       25.46       28.26      4.79 o 
   5  -8   1       24.64       22.12      5.38 o 
   6  -8   1       17.59       23.05      6.69 o 
   7  -8   1        4.65        2.53      3.86 o 
   8  -8   1       34.80       51.58      5.64 o 
  -6  -7   1        0.29        0.16      1.77 o 
  -5  -7   1        0.47        0.81      1.93 o 
  -4  -7   1      172.29      171.65      9.70 o 
  -3  -7   1       62.27       62.78      4.54 o 
  -2  -7   1       31.44       28.81      2.47 o 
  -1  -7   1      199.59      195.11      6.31 o 
   0  -7   1       53.42       55.85      3.74 o 
   1  -7   1        0.00        0.13      0.51 o 
   2  -7   1      151.29      146.10      9.81 o 
   3  -7   1      167.98      151.98      9.56 o 
   4  -7   1        9.69        8.24      6.63 o 
   5  -7   1       97.13       86.61      6.07 o 
   6  -7   1       67.38       54.39      5.85 o 
   7  -7   1        1.43        0.60      1.43 o 
   8  -7   1        1.94        4.39      5.30 o 
  -7  -6   1        7.28        4.41     14.27 o 
  -6  -6   1        2.56        1.90      4.33 o 
  -5  -6   1       42.51       42.38      5.10 o 
  -4  -6   1       38.99       38.86      5.14 o 
  -3  -6   1      276.60      286.65      6.28 o 
  -2  -6   1       23.74       24.17      2.03 o 
  -1  -6   1       64.60       66.07      3.52 o 
   0  -6   1      377.47      383.93      8.04 o 
   1  -6   1      232.77      246.61      8.69 o 
   2  -6   1      382.01      406.58     11.51 o 
   3  -6   1       49.08       44.57      4.42 o 
   4  -6   1       42.88       43.73      3.86 o 
   5  -6   1       71.38       64.74      4.61 o 
   6  -6   1        8.60        2.84      2.43 o 
   7  -6   1       49.65       41.04      4.59 o 
   8  -6   1        4.73        3.61      4.10 o 
   9  -6   1        3.50        4.24      6.02 o 
  -7  -5   1       17.58       19.31      6.49 o 
  -6  -5   1        1.75        1.93      4.63 o 
  -5  -5   1        5.39        3.85      4.94 o 
  -4  -5   1      130.57      141.61      8.20 o 
  -3  -5   1       13.90       13.24      1.19 o 
  -2  -5   1       20.17       18.83      1.63 o 
  -1  -5   1      605.77      606.70     13.52 o 
   0  -5   1      478.21      492.01      9.18 o 
   1  -5   1      537.54      552.31     10.50 o 
   2  -5   1       35.53       38.42      2.66 o 
   3  -5   1       13.92       15.57      2.65 o 
   4  -5   1        7.12       10.73      3.02 o 
   5  -5   1       18.06       19.16      3.73 o 
   6  -5   1        3.66        2.46      1.99 o 
   7  -5   1        8.03        7.63      8.14 o 
   8  -5   1       46.17       49.72      6.08 o 
   9  -5   1       17.65       25.34      6.99 o 
  -8  -4   1        0.24        0.31      2.24 o 
  -7  -4   1        0.61        0.27      2.88 o 
  -6  -4   1        2.15        2.13      4.67 o 
  -5  -4   1        7.42        8.65      9.22 o 
  -4  -4   1      113.88      118.38      8.50 o 
  -3  -4   1      414.50      440.44     45.88 o 
  -2  -4   1      904.63      899.75      9.23 o 
  -1  -4   1      454.79      454.64      7.99 o 
   0  -4   1       54.74       52.31      1.86 o 
   1  -4   1       61.73       63.95      2.27 o 
   2  -4   1      990.33     1031.42     21.93 o 
   3  -4   1     1251.16     1438.41     18.64 o 
   4  -4   1      114.13      119.29      6.11 o 
   5  -4   1       18.61       18.92      4.22 o 
   6  -4   1       74.14       70.03      5.40 o 
   7  -4   1      255.52      246.11     14.97 o 
   8  -4   1       30.23       31.67      4.64 o 
   9  -4   1       11.65       14.44      5.88 o 
  -8  -3   1       31.78       27.28      7.80 o 
  -7  -3   1       60.72       64.63     12.84 o 
  -6  -3   1        4.40        5.04      8.40 o 
  -5  -3   1       10.51        9.95      8.69 o 
  -4  -3   1      131.68      148.54      8.02 o 
  -3  -3   1       34.70       37.69      4.13 o 
  -2  -3   1       55.08       56.35      1.55 o 
  -1  -3   1       44.09       40.68      1.25 o 
   0  -3   1     2141.33     2307.26     33.24 o 
   1  -3   1       16.96       13.73      1.02 o 
   2  -3   1      360.50      379.86      6.70 o 
   3  -3   1      306.11      325.84     22.68 o 
   4  -3   1       77.88       70.10      4.54 o 
   5  -3   1      172.55      175.32      9.76 o 
   6  -3   1        2.84        1.41      1.44 o 
   7  -3   1       93.26      107.22      8.42 o 
   8  -3   1        1.20       -0.20      3.70 o 
   9  -3   1       71.51       73.34     14.06 o 
  -8  -2   1        0.01        0.38      1.99 o 
  -7  -2   1       45.66       49.43      8.92 o 
  -6  -2   1       95.14      106.98     12.37 o 
  -5  -2   1      133.93      143.29     13.84 o 
  -4  -2   1      151.90      170.88      9.08 o 
  -3  -2   1      377.47      375.65      9.94 o 
  -2  -2   1      245.77      261.40      7.02 o 
  -1  -2   1     2324.67     2465.68     31.15 o 
   0  -2   1        9.84        5.73      0.55 o 
   1  -2   1     1123.36     1024.99     55.69 o 
   2  -2   1       56.19       51.24      1.98 o 
   3  -2   1       10.86        6.53      1.17 o 
   4  -2   1      135.31      136.42      6.28 o 
   5  -2   1      172.22      160.33      7.39 o 
   6  -2   1      445.87      459.94     12.28 o 
   7  -2   1      229.69      193.58     22.28 o 
   8  -2   1      311.82      335.06     28.94 o 
   9  -2   1      168.83      215.50     34.24 o 
  -9  -1   1        1.98        1.64      5.10 o 
  -8  -1   1        7.17        5.54     12.48 o 
  -7  -1   1       14.30       12.29     20.95 o 
  -6  -1   1       18.65       17.02      5.09 o 
  -5  -1   1      295.37      317.17      9.68 o 
  -4  -1   1      271.84      273.90      4.09 o 
  -3  -1   1       10.75       11.85      0.91 o 
  -2  -1   1      100.95       98.71      1.85 o 
  -1  -1   1     2861.74     2877.81     47.21 o 
   0  -1   1      676.11      655.18     16.39 o 
   1  -1   1     2741.28     2455.94     85.44 o 
   2  -1   1      157.34      131.55      4.57 o 
   3  -1   1      201.94      198.18      4.11 o 
   4  -1   1      278.23      285.82      5.94 o 
   5  -1   1      182.76      178.85      5.85 o 
   6  -1   1      264.57      252.47      7.59 o 
   7  -1   1        0.06        0.64      1.06 o 
   8  -1   1       54.51       61.01     10.47 o 
   9  -1   1       40.57       58.41     14.42 o 
  -9   0   1        0.26        0.47      4.53 o 
  -8   0   1        7.35        6.88     12.64 o 
  -7   0   1       39.23       37.36      7.22 o 
  -6   0   1       34.86       32.66      2.02 o 
  -5   0   1        7.43        4.63      2.47 o 
  -4   0   1       16.63       18.25      1.46 o 
  -3   0   1      242.36      232.82      3.96 o 
  -2   0   1       35.77       30.39      1.27 o 
  -1   0   1      557.45      526.75      7.86 o 
   0   0   1      183.80      181.40      2.20 o 
   1   0   1      707.45      722.08     12.50 o 
   2   0   1       38.02       34.74      1.16 o 
   3   0   1       22.95       20.21      1.15 o 
   4   0   1      382.44      437.76      8.93 o 
   5   0   1        0.22        0.17      0.47 o 
   6   0   1       16.27       15.76      1.74 o 
   7   0   1       15.69       16.83      6.05 o 
   8   0   1       10.74        6.22     14.74 o 
   9   0   1       25.31       25.00      7.37 o 
  -9   1   1      109.78      118.19     21.29 o 
  -8   1   1       18.81       16.46     18.76 o 
  -7   1   1      102.46      105.46      7.81 o 
  -6   1   1       83.18       67.51      8.49 o 
  -5   1   1       35.11       29.24      2.72 o 
  -4   1   1       36.07       35.60      2.31 o 
  -3   1   1        1.08        3.01      1.71 o 
  -2   1   1      260.63      237.67      3.68 o 
  -1   1   1      117.77      100.63      1.92 o 
   0   1   1       27.69       29.20      1.10 o 
   2   1   1     4525.46     4901.84    104.47 o 
   3   1   1      305.39      300.73      6.03 o 
   4   1   1        6.44        6.41      0.83 o 
   5   1   1        8.81        8.75      0.95 o 
   6   1   1        0.01        0.69      2.86 o 
   7   1   1       39.39       38.92      7.85 o 
   8   1   1        0.00       -0.11      3.28 o 
  -9   2   1       24.26       33.11      8.56 o 
  -8   2   1        0.83        1.18      3.36 o 
  -7   2   1      238.75      231.11     14.80 o 
  -6   2   1      270.04      276.46     10.46 o 
  -5   2   1        0.62        0.35      1.41 o 
  -4   2   1      367.81      359.33      9.38 o 
  -3   2   1      352.78      346.22      6.92 o 
  -2   2   1       19.91       18.06      1.39 o 
  -1   2   1      171.88      151.29      2.21 o 
   0   2   1     1033.47     1026.05     15.03 o 
   1   2   1      169.93      163.43      2.23 o 
   2   2   1       35.02       35.60      1.21 o 
   3   2   1     1607.08     1747.63     51.16 o 
   4   2   1       56.33       57.48      1.86 o 
   5   2   1       69.95       73.61      8.21 o 
   6   2   1       17.09       14.18      5.24 o 
   7   2   1       21.44       19.97      5.66 o 
   8   2   1        7.10        5.72     15.72 o 
  -9   3   1      121.47      162.81     23.38 o 
  -8   3   1      327.91      328.72     16.26 o 
  -7   3   1      301.73      305.33     19.10 o 
  -6   3   1       16.90       15.44      3.93 o 
  -5   3   1       40.37       33.62      3.91 o 
  -4   3   1      352.06      360.62     10.50 o 
  -3   3   1      289.65      308.26      6.90 o 
  -2   3   1       68.97       69.42      2.35 o 
  -1   3   1      471.15      487.61      9.05 o 
   0   3   1        2.51        2.62      0.40 o 
   1   3   1        0.35        0.46      0.29 o 
   2   3   1      102.32       99.35      2.36 o 
   3   3   1      689.27      717.71     22.15 o 
   4   3   1      150.85      152.59      9.92 o 
   5   3   1        4.64        4.51      6.92 o 
   6   3   1        8.36        6.15     10.76 o 
   7   3   1      215.14      213.43     22.89 o 
   8   3   1       94.61      107.27     13.48 o 
  -9   4   1        5.71        7.14     15.90 o 
  -8   4   1        9.77       13.33      3.00 o 
  -7   4   1       16.82       19.59      5.06 o 
  -6   4   1      443.34      445.33     13.88 o 
  -5   4   1       23.69       20.17      3.76 o 
  -4   4   1        0.27        0.73      1.01 o 
  -3   4   1       67.98       62.64      2.87 o 
  -2   4   1      197.17      194.01      4.12 o 
  -1   4   1        1.80        0.92      0.69 o 
   0   4   1      162.23      153.77      3.51 o 
   1   4   1      198.68      201.93      3.27 o 
   2   4   1       51.29       46.78      1.78 o 
   3   4   1       57.05       53.75      2.04 o 
   4   4   1       30.94       28.65      0.97 o 
   5   4   1        7.21        8.03      2.79 o 
   6   4   1        0.00        0.17      1.51 o 
   7   4   1        0.37        0.91      2.22 o 
  -9   5   1       16.20       23.37      4.59 o 
  -8   5   1        0.00        0.66      1.95 o 
  -7   5   1       45.10       35.61      5.39 o 
  -6   5   1      455.50      474.43     19.68 o 
  -5   5   1        0.91        1.54      1.78 o 
  -4   5   1      275.08      253.44     10.24 o 
  -3   5   1      221.69      216.26      5.13 o 
  -2   5   1      228.22      247.09      7.57 o 
  -1   5   1       36.84       36.32      2.94 o 
   0   5   1        8.35        6.21      1.27 o 
   1   5   1        0.17        0.11      0.60 o 
   2   5   1        1.05        0.79      0.53 o 
   3   5   1      166.73      159.04      9.93 o 
   4   5   1       29.67       28.45      3.54 o 
   5   5   1        0.23        0.24      1.38 o 
   6   5   1       23.26       24.10      4.66 o 
  -9   6   1        3.64        3.89      4.91 o 
  -8   6   1        0.19        1.52      2.24 o 
  -7   6   1       12.93        7.78      6.79 o 
  -6   6   1       21.92       16.25      3.47 o 
  -5   6   1       11.35       11.35      7.60 o 
  -4   6   1       44.31       48.58      3.96 o 
  -3   6   1       50.89       50.97      3.86 o 
  -2   6   1       11.21       11.22      1.92 o 
  -1   6   1      199.53      207.18      5.30 o 
   0   6   1      125.50      130.75      4.48 o 
   1   6   1       68.09       68.31      3.87 o 
   2   6   1       69.15       65.33      2.45 o 
   3   6   1       78.30       73.47      4.62 o 
   4   6   1        9.52        7.77      2.98 o 
   5   6   1       64.21       68.03     11.32 o 
   6   6   1       25.30       23.26     18.45 o 
  -8   7   1        7.74        8.23      8.12 o 
  -7   7   1        1.49        1.54      1.65 o 
  -6   7   1       50.50       45.88      4.30 o 
  -5   7   1       25.63       22.59      3.23 o 
  -4   7   1      374.01      383.35     11.49 o 
  -3   7   1      248.27      238.93     11.23 o 
  -2   7   1      218.59      204.71      9.30 o 
  -1   7   1        1.73        2.82      0.82 o 
   0   7   1       78.06       65.46      6.00 o 
   1   7   1        5.23        5.03      0.91 o 
   2   7   1        4.27        4.50      5.75 o 
   3   7   1       74.28       61.53      9.97 o 
   4   7   1        5.59        5.21     12.17 o 
   5   7   1        0.55        1.01      5.36 o 
  -8   8   1       14.83       17.82      3.99 o 
  -7   8   1       34.35       49.00      5.88 o 
  -6   8   1       40.30       44.42      5.38 o 
  -5   8   1       91.16       88.85      7.96 o 
  -4   8   1      336.11      329.46     16.66 o 
  -3   8   1      101.55       93.62      8.40 o 
  -2   8   1       69.87       65.22      4.60 o 
  -1   8   1        8.03        8.13      6.69 o 
   0   8   1       36.87       29.83      4.42 o 
   1   8   1       73.54       71.81      6.74 o 
   2   8   1        8.47        8.34      2.69 o 
   3   8   1        9.07        8.42     14.57 o 
   4   8   1        1.82        1.57      3.84 o 
  -7   9   1       25.62       36.77      7.09 o 
  -6   9   1       21.86       22.96      5.81 o 
  -5   9   1      134.93      144.95     11.47 o 
  -4   9   1        3.04        2.21      2.97 o 
  -3   9   1       21.28       11.77     13.23 o 
  -2   9   1       87.68       84.67      7.14 o 
  -1   9   1        5.45        4.70      3.88 o 
   0   9   1        3.70        4.51      4.93 o 
   1   9   1        0.49        1.00      1.31 o 
   2   9   1        3.54        4.63      9.60 o 
   3   9   1        0.14        0.83      2.49 o 
  -6  10   1      142.89      147.19     15.23 o 
  -5  10   1        0.02        0.51      2.15 o 
  -4  10   1       93.82       92.92      9.17 o 
  -3  10   1        8.08        5.03      6.44 o 
  -2  10   1      152.92      158.38     12.47 o 
  -1  10   1        6.04        7.01     10.76 o 
   1  10   1        4.41        3.74      7.82 o 
   2  10   1       65.70       69.99     12.04 o 
  -5  11   1       11.51        7.47     13.45 o 
  -4  11   1       84.63       90.92      9.42 o 
  -3  11   1       30.30       34.53      6.44 o 
  -2  11   1       62.02       60.50      8.82 o 
  -1  11   1       16.61       19.48      6.24 o 
   0  11   1       11.52       15.01      5.23 o 
   1 -12   2        2.40        2.48      3.82 o 
   2 -12   2       74.24       62.77      7.39 o 
   3 -12   2        1.38        0.80      3.86 o 
  -2 -11   2       37.24       40.89      9.79 o 
  -1 -11   2       31.54       30.71      8.92 o 
   0 -11   2       20.68       16.77      3.88 o 
   1 -11   2        5.57        5.46      5.38 o 
   2 -11   2       56.74       58.16      7.19 o 
   3 -11   2       39.91       40.40      6.32 o 
   4 -11   2        0.00        0.49      1.31 o 
   5 -11   2       31.16       38.47      6.84 o 
  -3 -10   2        7.20        7.86     17.36 o 
  -2 -10   2      256.58      254.04     33.47 o 
  -1 -10   2      562.73      578.81     25.36 o 
   0 -10   2       28.18       29.17      5.12 o 
   1 -10   2        0.67        0.78      1.96 o 
   2 -10   2        6.79        7.81      2.12 o 
   3 -10   2       35.94       34.49      5.73 o 
   4 -10   2        0.10       -0.28      3.59 o 
   5 -10   2        3.06        3.94      3.83 o 
   6 -10   2       13.18       19.52      4.96 o 
   7 -10   2       11.55        4.80      5.44 o 
  -4  -9   2        2.74        2.07      5.23 o 
  -3  -9   2        3.70        3.32      3.39 o 
  -2  -9   2        7.07        3.76      4.83 o 
  -1  -9   2       49.65       44.72      4.57 o 
   0  -9   2      172.31      156.25      7.82 o 
   1  -9   2       11.00       10.55      2.54 o 
   2  -9   2       24.19       23.01      2.84 o 
   3  -9   2      200.18      201.54     12.38 o 
   4  -9   2       13.17        9.84      7.47 o 
   5  -9   2        1.04        1.86      2.79 o 
   6  -9   2       12.88       14.90      5.30 o 
   7  -9   2        6.61        3.59      6.78 o 
  -5  -8   2        0.67        0.59      3.38 o 
  -4  -8   2       80.58       77.16      7.36 o 
  -3  -8   2       13.03       14.22      3.53 o 
  -2  -8   2        4.66        3.28      3.34 o 
  -1  -8   2      501.70      475.66     29.37 o 
   0  -8   2      176.66      174.22      6.47 o 
   1  -8   2      133.90      129.61      5.22 o 
   2  -8   2      661.31      707.62     55.66 o 
   3  -8   2      384.20      401.32     13.46 o 
   4  -8   2      162.45      145.14     12.99 o 
   5  -8   2      320.66      278.85     19.81 o 
   6  -8   2       33.99       31.39      5.48 o 
   7  -8   2       17.66       13.99      7.73 o 
   8  -8   2        5.25        3.70      5.13 o 
  -6  -7   2       13.05       15.08      4.04 o 
  -5  -7   2       22.35       19.18      3.95 o 
  -4  -7   2      206.90      209.87     11.23 o 
  -3  -7   2       64.38       65.48      4.38 o 
  -2  -7   2       53.11       51.89      3.28 o 
  -1  -7   2      203.60      204.08      6.44 o 
   0  -7   2      171.82      174.57      8.44 o 
   1  -7   2        3.03        4.96      3.00 o 
   2  -7   2        0.15        0.58      1.54 o 
   3  -7   2        1.74        4.72      4.01 o 
   4  -7   2        0.03        1.55      1.52 o 
   5  -7   2       22.89       10.52      9.33 o 
   6  -7   2       27.36       20.20      3.39 o 
   7  -7   2       32.00       24.87      3.59 o 
   8  -7   2        0.22        0.19      1.73 o 
  -7  -6   2        3.37        1.43      4.93 o 
  -6  -6   2        0.03        0.72      2.94 o 
  -5  -6   2       85.67       88.04      7.25 o 
  -4  -6   2        0.36        1.18      1.63 o 
  -3  -6   2       97.18       95.30      3.89 o 
  -2  -6   2      109.16      106.91      5.87 o 
  -1  -6   2      187.87      194.97      8.34 o 
   0  -6   2       18.62       20.71      2.47 o 
   1  -6   2       94.63      101.06      6.40 o 
   2  -6   2      101.77      108.77      6.18 o 
   3  -6   2       18.58       18.47      3.31 o 
   4  -6   2       29.18       32.63      4.00 o 
   5  -6   2      113.39      101.95      5.51 o 
   6  -6   2      212.14      196.69     11.35 o 
   7  -6   2       27.60       20.98      3.63 o 
   8  -6   2       16.53       30.38      4.11 o 
   9  -6   2        0.21        0.49      1.59 o 
  -7  -5   2        3.83        4.25     13.05 o 
  -6  -5   2       27.47       30.74      5.89 o 
  -5  -5   2        5.33        8.03      7.08 o 
  -4  -5   2       63.88       67.89      5.75 o 
  -3  -5   2       66.79       70.22      3.15 o 
  -2  -5   2       51.75       51.17      2.26 o 
  -1  -5   2     1122.96     1181.58     24.47 o 
   0  -5   2      213.70      212.46      9.14 o 
   1  -5   2       31.43       37.33      3.61 o 
   2  -5   2      159.22      202.94      7.59 o 
   3  -5   2      908.46      948.54     55.39 o 
   4  -5   2        2.36        2.64      1.81 o 
   5  -5   2        0.09        0.60      1.02 o 
   6  -5   2       22.67       16.27      3.73 o 
   7  -5   2       20.72       13.65      4.63 o 
   8  -5   2       25.88       38.12      5.16 o 
   9  -5   2       13.53       23.85      6.99 o 
  -8  -4   2        6.11        4.53      4.00 o 
  -7  -4   2       37.62       42.30      9.75 o 
  -6  -4   2        1.29        0.25      1.85 o 
  -5  -4   2        1.95        3.84      3.99 o 
  -4  -4   2        8.47       10.20      7.93 o 
  -3  -4   2      203.92      196.69      2.92 o 
  -2  -4   2       10.31        8.87      1.11 o 
  -1  -4   2       13.82       12.29      0.97 o 
   0  -4   2      330.92      322.77      6.85 o 
   1  -4   2       82.12       79.75      3.02 o 
   2  -4   2      353.55      373.28     15.10 o 
   3  -4   2      133.01      146.91      6.35 o 
   4  -4   2       42.82       46.71      5.76 o 
   5  -4   2        6.99        7.45      5.66 o 
   6  -4   2        0.52        1.82      1.55 o 
   7  -4   2        9.06        4.40      4.33 o 
   8  -4   2        1.19        0.29      1.47 o 
   9  -4   2        6.96        2.95      5.50 o 
  -8  -3   2        0.70        1.07      3.89 o 
  -7  -3   2       38.65       48.75     10.92 o 
  -6  -3   2       63.10       62.43      9.66 o 
  -5  -3   2        5.13        8.43      6.94 o 
  -4  -3   2      169.56      179.61      9.04 o 
  -3  -3   2      337.74      358.31      5.51 o 
  -2  -3   2       88.35       90.93      2.29 o 
  -1  -3   2     1994.71     2064.35     22.97 o 
   0  -3   2     1222.41     1298.34     11.73 o 
   1  -3   2       58.74       51.16      2.13 o 
   2  -3   2      647.85      634.14     29.16 o 
   3  -3   2      920.28      959.03     15.77 o 
   4  -3   2     1090.71     1152.04     44.23 o 
   5  -3   2       10.40        8.11      2.57 o 
   6  -3   2      103.39      108.83      6.28 o 
   7  -3   2        3.41        4.19      4.41 o 
   8  -3   2       77.09       67.15     10.43 o 
   9  -3   2       35.14       35.73      8.18 o 
  -9  -2   2        4.09        2.66      9.23 o 
  -8  -2   2        0.34        0.69      3.42 o 
  -7  -2   2        5.00        3.51      6.19 o 
  -6  -2   2       28.65       29.79      6.61 o 
  -5  -2   2        0.17        0.94      1.73 o 
  -4  -2   2       28.69       27.79      3.87 o 
  -3  -2   2       27.97       26.36      0.94 o 
  -2  -2   2       11.76       10.15      0.69 o 
  -1  -2   2     2786.99     2947.20     42.64 o 
   0  -2   2     1239.12     1225.64     20.77 o 
   1  -2   2      117.72      111.31      3.91 o 
   2  -2   2        0.27        0.30      0.48 o 
   3  -2   2      151.53      156.35      4.44 o 
   4  -2   2       43.64       49.29      4.26 o 
   5  -2   2       32.38       32.12      3.48 o 
   6  -2   2        1.86        3.40      2.82 o 
   7  -2   2       74.51       62.55      7.05 o 
   8  -2   2       26.41       31.92      7.35 o 
   9  -2   2       11.34        3.12      5.78 o 
  -9  -1   2        0.20        0.25      2.55 o 
  -8  -1   2        0.07        0.87      3.12 o 
  -7  -1   2       19.53       20.52      6.65 o 
  -6  -1   2      122.74      123.21      3.23 o 
  -5  -1   2      224.69      237.81      9.73 o 
  -4  -1   2      639.56      646.20     26.09 o 
  -3  -1   2        2.45        3.47      0.56 o 
  -2  -1   2        1.22        1.66      0.76 o 
  -1  -1   2     3126.88     3203.46     47.06 o 
   0  -1   2      171.02      170.00      1.89 o 
   1  -1   2        9.00        5.33      0.74 o 
   2  -1   2      101.00       98.91      2.36 o 
   3  -1   2        0.94        0.79      0.59 o 
   4  -1   2        4.27        5.97      2.39 o 
   5  -1   2       40.80       38.32      2.75 o 
   6  -1   2      109.55      110.83      4.96 o 
   7  -1   2       32.43       27.45      3.81 o 
   8  -1   2        4.35        0.78      3.70 o 
   9  -1   2       43.99       40.18      8.74 o 
  -9   0   2        0.55        1.19      3.03 o 
  -8   0   2       93.70       95.17     20.93 o 
  -7   0   2      350.73      398.38     35.45 o 
  -6   0   2       34.48       33.56      2.21 o 
  -5   0   2       54.72       49.94      2.70 o 
  -4   0   2      243.73      229.53     17.26 o 
  -3   0   2      743.39      762.48     16.83 o 
  -2   0   2      544.70      553.88      5.47 o 
  -1   0   2     5321.98     5363.26    249.44 o 
   0   0   2     2190.60     2185.88     70.77 o 
   1   0   2      942.74      951.07     19.67 o 
   2   0   2       30.01       28.09      1.12 o 
   3   0   2      157.72      161.63      3.63 o 
   4   0   2       29.10       29.18      2.57 o 
   5   0   2       15.23       14.07      1.50 o 
   6   0   2       68.15       67.26      4.64 o 
   7   0   2       13.15       11.74     18.17 o 
   8   0   2       66.76       68.84     10.77 o 
  -9   1   2        2.06        1.64      6.27 o 
  -8   1   2        7.66        6.61      7.03 o 
  -7   1   2       48.14       50.41      5.34 o 
  -6   1   2        6.29        6.28      6.02 o 
  -5   1   2        1.44        2.23      1.03 o 
  -4   1   2       99.38      110.46      4.10 o 
  -3   1   2       22.83       18.35      1.43 o 
  -2   1   2      427.71      403.68      5.14 o 
  -1   1   2       25.96       24.48      0.99 o 
   0   1   2     1449.39     1507.77     26.27 o 
   1   1   2     4720.41     4952.74     74.33 o 
   2   1   2        3.92        3.00      0.47 o 
   3   1   2       68.12       72.15      1.99 o 
   4   1   2        0.84        0.65      0.42 o 
   5   1   2       46.73       42.63      2.10 o 
   6   1   2       11.15       12.03      5.14 o 
   7   1   2        0.31        1.35      3.21 o 
   8   1   2       13.27       17.62      7.32 o 
  -9   2   2       47.81       60.92     13.20 o 
  -8   2   2       45.71       43.14      5.38 o 
  -7   2   2      175.12      162.98     11.43 o 
  -6   2   2       97.73       94.13     11.02 o 
  -5   2   2        7.72        8.26      6.22 o 
  -4   2   2      102.18       98.62      5.19 o 
  -3   2   2        5.72        3.67      1.25 o 
  -2   2   2      119.04      128.07      2.81 o 
  -1   2   2      910.81      918.75     12.33 o 
   0   2   2      648.11      674.97     12.40 o 
   1   2   2       59.89       57.37      1.49 o 
   2   2   2      827.35      857.02     18.69 o 
   3   2   2     1467.90     1506.48     29.04 o 
   4   2   2      184.17      187.76      5.19 o 
   5   2   2        8.04        6.29      1.14 o 
   6   2   2       75.21       74.22      9.34 o 
   7   2   2        2.92        0.74      3.01 o 
   8   2   2        3.41        0.62      2.58 o 
  -9   3   2        1.46        1.99      4.58 o 
  -8   3   2      117.90      140.13     13.72 o 
  -7   3   2       44.69       41.74      5.28 o 
  -6   3   2        1.33        1.70      2.26 o 
  -5   3   2       73.25       62.76      5.15 o 
  -4   3   2       94.94      102.71      5.84 o 
  -3   3   2       30.58       29.20      2.09 o 
  -2   3   2        3.95        2.79      1.44 o 
  -1   3   2       35.08       32.99      1.15 o 
   0   3   2      212.62      214.01      4.65 o 
   1   3   2        7.34        6.74      0.58 o 
   2   3   2      486.48      474.50      8.87 o 
   3   3   2        0.03        0.18      0.33 o 
   4   3   2       62.99       58.42      2.49 o 
   5   3   2       38.38       41.29      4.92 o 
   6   3   2        5.09        6.06     11.09 o 
   7   3   2        8.36        5.32     14.57 o 
  -9   4   2        7.83        8.21     19.46 o 
  -8   4   2       53.91       54.21      6.19 o 
  -7   4   2      236.36      239.25     12.82 o 
  -6   4   2     1668.46     1646.40     31.55 o 
  -5   4   2      180.39      165.44     10.47 o 
  -4   4   2       18.15       17.02      2.38 o 
  -3   4   2      105.83      107.04      3.53 o 
  -2   4   2       65.25       67.81      2.78 o 
  -1   4   2        5.59        9.13      1.84 o 
   0   4   2      152.67      157.23      6.35 o 
   1   4   2        1.62        2.63      0.46 o 
   2   4   2       80.41       80.28      2.78 o 
   3   4   2        4.62        3.35      1.79 o 
   4   4   2       76.44       77.11      3.53 o 
   5   4   2       10.75       11.70      3.86 o 
   6   4   2       11.12        8.75      3.53 o 
   7   4   2        0.34        0.34      2.02 o 
  -9   5   2       57.17       83.43     10.75 o 
  -8   5   2        0.21        3.43      5.70 o 
  -7   5   2       47.57       38.37      4.16 o 
  -6   5   2        3.83        5.50      3.68 o 
  -5   5   2       10.38       10.51      7.18 o 
  -4   5   2      554.84      423.13     68.90 o 
  -3   5   2       87.39       86.00      3.56 o 
  -2   5   2      292.29      291.48      7.15 o 
  -1   5   2       15.83       14.14      2.69 o 
   0   5   2       46.07       52.87      4.55 o 
   1   5   2        8.09        8.52      2.81 o 
   2   5   2      414.91      409.68      7.26 o 
   3   5   2      261.53      259.86      7.28 o 
   4   5   2       48.68       52.83      6.47 o 
   5   5   2        0.24        1.02      1.75 o 
   6   5   2       27.65       28.53      7.96 o 
  -9   6   2       12.00        9.24      3.10 o 
  -8   6   2       14.46       14.58      3.20 o 
  -7   6   2       26.94       33.79      4.47 o 
  -6   6   2       71.01       66.04      5.75 o 
  -5   6   2      443.86      454.12     20.26 o 
  -4   6   2      516.04      430.96     55.18 o 
  -3   6   2      248.78      195.92     27.48 o 
  -2   6   2        1.35        1.17      0.93 o 
  -1   6   2      180.82      180.43     10.92 o 
   0   6   2      179.33      191.34     11.81 o 
   1   6   2       21.12       21.08      3.77 o 
   2   6   2       11.64       11.33      1.31 o 
   3   6   2        6.04        7.16      1.51 o 
   4   6   2       33.97       35.11      8.33 o 
   5   6   2      125.13      138.08     20.35 o 
   6   6   2        0.72        1.97     11.10 o 
  -8   7   2        0.32        0.88      1.91 o 
  -7   7   2        5.70        5.23      5.10 o 
  -6   7   2      113.82      114.06      6.57 o 
  -5   7   2       79.85       82.02      6.01 o 
  -4   7   2        2.36        3.48      2.61 o 
  -3   7   2      105.39      116.73      7.88 o 
  -2   7   2        3.10        2.42      0.76 o 
  -1   7   2       61.26       57.42      5.57 o 
   0   7   2       76.25       75.80      6.16 o 
   1   7   2      115.55      123.44      9.38 o 
   2   7   2        2.19        1.05      2.07 o 
   3   7   2        0.04        0.30      3.56 o 
   4   7   2        0.11        0.56      5.57 o 
   5   7   2        7.34        6.18     15.07 o 
  -8   8   2        1.67        2.82      3.44 o 
  -7   8   2        9.87       11.12      3.16 o 
  -6   8   2        4.01        4.45      4.82 o 
  -5   8   2       79.01       81.39      5.38 o 
  -4   8   2       17.56       13.05     11.18 o 
  -3   8   2       15.44       13.74     11.74 o 
  -2   8   2        1.15        0.75      1.93 o 
  -1   8   2       32.00       35.91      5.33 o 
   0   8   2        3.97        3.34      4.17 o 
   1   8   2       91.30      102.26      8.15 o 
   2   8   2       54.84       52.07      5.89 o 
   3   8   2       39.58       44.32     13.05 o 
   4   8   2        3.29        3.70      8.94 o 
  -7   9   2       92.15      128.93     10.97 o 
  -6   9   2        3.13        1.70      2.97 o 
  -5   9   2       28.39       23.34      4.96 o 
  -4   9   2       73.07       65.70      7.40 o 
  -3   9   2       66.33       66.38      8.33 o 
  -2   9   2      104.12      103.80     11.38 o 
  -1   9   2      201.74      183.77     17.53 o 
   0   9   2       11.87        6.62     10.38 o 
   1   9   2        3.75        3.34      3.87 o 
   2   9   2        5.91        5.05      8.85 o 
   3   9   2        7.19        3.06     10.07 o 
  -6  10   2      133.13      154.80     14.46 o 
  -5  10   2       58.26       46.07      7.80 o 
  -4  10   2        7.51        9.47      5.37 o 
  -3  10   2       21.78       25.23      5.49 o 
  -2  10   2       13.88        8.81     10.97 o 
  -1  10   2        8.52        5.34      9.09 o 
   0  10   2        0.27        0.95      2.07 o 
   1  10   2        1.20        0.85      3.94 o 
  -4  11   2        1.37        0.72      3.07 o 
  -3  11   2       14.62       17.52      6.85 o 
  -2  11   2       12.33       11.88      8.97 o 
  -1  11   2       28.33       20.14      4.95 o 
   0 -12   3        0.27        0.69      2.54 o 
   1 -12   3       15.59       16.93      3.86 o 
   2 -12   3        0.79        0.91      2.35 o 
   3 -12   3       11.79        7.46     13.68 o 
   4 -12   3        0.62        0.49      2.47 o 
  -1 -11   3      239.02      228.23     34.49 o 
   0 -11   3        1.71        0.89      2.34 o 
   1 -11   3        1.83        2.04      2.99 o 
   2 -11   3        0.98        1.05      2.06 o 
   3 -11   3       37.38       38.33      5.86 o 
   4 -11   3        2.11        1.70      2.57 o 
   5 -11   3        0.03        1.07      2.61 o 
  -3 -10   3       12.80       11.21     15.24 o 
  -2 -10   3        5.15        7.60     12.30 o 
  -1 -10   3      327.54      365.36     13.82 o 
   0 -10   3       14.52       11.72      2.84 o 
   1 -10   3       30.30       28.55      3.69 o 
   2 -10   3      201.19      206.66     11.96 o 
   3 -10   3       20.37       19.37      3.90 o 
   4 -10   3       29.58       30.26      4.97 o 
   5 -10   3       21.21       32.00      5.14 o 
   6 -10   3       77.72       79.51     10.42 o 
   7 -10   3       38.37       43.80      6.26 o 
  -5  -9   3       15.24        9.56     23.09 o 
  -4  -9   3       18.41       16.35     18.51 o 
  -3  -9   3        0.02        0.39      1.38 o 
  -2  -9   3       32.14       34.16      3.77 o 
  -1  -9   3      131.76      131.81      6.58 o 
   0  -9   3      419.65      437.53     14.69 o 
   1  -9   3      511.61      495.50     27.98 o 
   2  -9   3       75.85       73.58      5.43 o 
   3  -9   3       12.29        9.78      9.96 o 
   4  -9   3       10.51       11.00      4.12 o 
   5  -9   3        1.26        1.62      2.43 o 
   6  -9   3        3.03        1.23      1.60 o 
   7  -9   3        7.75        7.51     11.17 o 
  -5  -8   3        0.52        0.98      2.45 o 
  -4  -8   3        0.42        0.48      1.84 o 
  -3  -8   3        9.95        9.90      8.56 o 
  -2  -8   3        2.22        2.16      2.15 o 
  -1  -8   3        0.16        0.52      1.17 o 
   0  -8   3      221.42      214.61      6.88 o 
   1  -8   3        0.13        0.35      1.22 o 
   2  -8   3        7.94        9.90      9.49 o 
   3  -8   3       50.00       45.53      5.27 o 
   4  -8   3      150.14      130.47     10.17 o 
   5  -8   3        6.35        5.58      6.44 o 
   6  -8   3       37.71       27.38      5.05 o 
   7  -8   3       27.39       29.26      5.08 o 
   8  -8   3        0.47        1.04      2.85 o 
  -6  -7   3       13.98       15.77      4.83 o 
  -5  -7   3       31.55       30.66      4.86 o 
  -4  -7   3       72.62       80.06      7.16 o 
  -3  -7   3       49.45       50.12      3.49 o 
  -2  -7   3       73.12       67.38      3.50 o 
  -1  -7   3        0.75        1.04      0.80 o 
   0  -7   3      121.21      115.29      6.13 o 
   1  -7   3      187.76      177.03      8.29 o 
   2  -7   3      236.49      228.67     13.10 o 
   3  -7   3      369.90      348.63     12.58 o 
   4  -7   3        0.39        0.67      1.51 o 
   5  -7   3        0.54        1.28      1.77 o 
   6  -7   3      313.52      296.86     13.26 o 
   7  -7   3       83.06       78.76      6.40 o 
   8  -7   3        0.05        0.22      1.44 o 
  -7  -6   3        2.43        1.44      4.52 o 
  -6  -6   3       13.42       16.00      4.46 o 
  -5  -6   3        3.61        3.14      4.51 o 
  -4  -6   3      198.23      217.89     13.61 o 
  -3  -6   3       79.50       85.38      3.72 o 
  -2  -6   3       25.53       22.51      1.90 o 
  -1  -6   3       54.59       61.14      3.47 o 
   0  -6   3       28.55       30.95      2.93 o 
   1  -6   3       33.90       32.59      3.78 o 
   2  -6   3       15.28       13.04      2.63 o 
   3  -6   3       15.10       16.95      2.93 o 
   4  -6   3        4.25        5.20      4.64 o 
   5  -6   3       22.65       19.52      4.39 o 
   6  -6   3       51.75       42.06      4.93 o 
   7  -6   3        1.46        0.18      2.11 o 
   8  -6   3        1.16        0.74      1.54 o 
  -7  -5   3      227.57      264.21     32.95 o 
  -6  -5   3        1.48        1.91      1.93 o 
  -5  -5   3        0.92        1.52      2.30 o 
  -4  -5   3        9.20       11.45      8.34 o 
  -3  -5   3      198.60      205.77      7.35 o 
  -2  -5   3      149.67      151.87      3.68 o 
  -1  -5   3      254.02      251.28      8.40 o 
   0  -5   3       44.63       45.46      2.63 o 
   1  -5   3      183.70      174.41     12.34 o 
   2  -5   3       25.10       26.70      3.28 o 
   3  -5   3      208.28      216.52     12.52 o 
   4  -5   3        0.05        0.62      1.29 o 
   5  -5   3        0.97        1.14      1.45 o 
   6  -5   3       25.94       25.63      3.70 o 
   7  -5   3      145.27      134.50      8.33 o 
   8  -5   3        8.39        4.72      6.68 o 
   9  -5   3      151.37      219.51     21.96 o 
  -8  -4   3        2.65        2.42      5.56 o 
  -7  -4   3        4.06        4.05      8.60 o 
  -6  -4   3        1.47        1.03      2.71 o 
  -5  -4   3       31.64       31.79      5.11 o 
  -4  -4   3       20.94       19.70      3.59 o 
  -3  -4   3       44.32       45.40      1.93 o 
  -2  -4   3      179.67      179.76      4.09 o 
  -1  -4   3      180.08      185.90      3.46 o 
   0  -4   3       80.22       75.26      2.33 o 
   1  -4   3       32.18       33.60      2.28 o 
   2  -4   3        0.96        1.57      1.83 o 
   3  -4   3        3.13        5.83      4.94 o 
   4  -4   3      154.85      181.16      8.20 o 
   5  -4   3      260.71      268.11     12.31 o 
   6  -4   3      122.50      109.22     11.74 o 
   7  -4   3        0.14        0.21      1.22 o 
   8  -4   3        1.83       -0.13      3.75 o 
   9  -4   3        8.83       11.18      5.18 o 
  -8  -3   3        0.60        1.24      5.95 o 
  -7  -3   3      103.35      107.41     16.80 o 
  -6  -3   3       47.84       47.92      9.09 o 
  -5  -3   3        4.21        4.66      7.42 o 
  -4  -3   3       13.64       16.24      1.64 o 
  -3  -3   3       30.75       29.86      2.15 o 
  -2  -3   3      325.95      321.86      5.07 o 
  -1  -3   3     1172.08     1219.56     17.59 o 
   0  -3   3        1.39        2.11      0.95 o 
   1  -3   3       79.98       77.06      2.26 o 
   2  -3   3      119.41      123.54      9.40 o 
   4  -3   3      223.40      221.70      7.29 o 
   5  -3   3        7.19        6.43      2.25 o 
   6  -3   3       20.88       21.40      3.09 o 
   7  -3   3        1.84        3.03      3.68 o 
   8  -3   3       21.92       23.30      6.44 o 
   9  -3   3       12.59       15.63      5.64 o 
  -9  -2   3       13.52       14.55      6.38 o 
  -8  -2   3        3.69        2.62      5.15 o 
  -7  -2   3        1.24        1.21      3.57 o 
  -6  -2   3      295.01      340.13     26.93 o 
  -5  -2   3      228.11      236.64     11.68 o 
  -4  -2   3        0.27        0.04      0.29 o 
  -3  -2   3      167.15      161.08      3.20 o 
  -2  -2   3       50.65       48.39      1.56 o 
  -1  -2   3     1349.82     1446.88     10.16 o 
   0  -2   3      288.80      280.26      7.93 o 
   1  -2   3      100.02       96.73      2.60 o 
   2  -2   3       89.94       81.92      2.99 o 
   3  -2   3      107.89      108.72      4.98 o 
   4  -2   3       49.14       40.58      4.18 o 
   5  -2   3      726.32      698.67     42.36 o 
   6  -2   3        2.13        1.13      0.96 o 
   7  -2   3        0.13        0.49      1.07 o 
   8  -2   3        9.20        8.53     15.63 o 
   9  -2   3        3.78        2.73      5.88 o 
  -9  -1   3        9.15       15.25      6.20 o 
  -8  -1   3       19.67       19.32      6.74 o 
  -7  -1   3        1.65        4.04      5.26 o 
  -6  -1   3      111.58      108.38      5.00 o 
  -5  -1   3      121.04      117.87      4.79 o 
  -4  -1   3        4.03        5.84      0.97 o 
  -3  -1   3       11.30       10.21      1.16 o 
  -2  -1   3      923.26      945.54     20.74 o 
  -1  -1   3     2554.09     2643.60     27.31 o 
   0  -1   3     1391.11     1402.57     10.14 o 
   1  -1   3      296.36      287.58      5.55 o 
   2  -1   3       31.66       28.23      1.47 o 
   3  -1   3        0.03        0.52      0.55 o 
   4  -1   3       15.71       14.01      1.91 o 
   5  -1   3       65.83       60.40      4.54 o 
   6  -1   3       15.44       14.83      2.74 o 
   7  -1   3       42.23       45.19      7.21 o 
   8  -1   3        8.51       11.78      4.80 o 
  -9   0   3       62.76       65.29     13.60 o 
  -8   0   3       13.80       13.65     20.75 o 
  -7   0   3      314.01      327.14     20.66 o 
  -6   0   3      198.07      182.64     14.57 o 
  -5   0   3      271.07      271.61      8.42 o 
  -4   0   3      136.40      150.40      4.75 o 
  -3   0   3     1998.31     2218.84     56.91 o 
  -2   0   3      534.16      519.66     14.08 o 
  -1   0   3        1.07        1.97      0.92 o 
   0   0   3      806.03      846.55     21.75 o 
   1   0   3     1007.03     1051.39      5.99 o 
   2   0   3      518.08      531.20     14.05 o 
   3   0   3       56.96       65.60      2.54 o 
   4   0   3       17.94       17.85      1.57 o 
   5   0   3       98.93       96.53      4.81 o 
   6   0   3        3.79        2.53      2.62 o 
   7   0   3        0.44        1.42      2.48 o 
   8   0   3        2.96        2.80      2.50 o 
  -9   1   3        3.46        4.57      9.92 o 
  -8   1   3       24.79       29.49      8.53 o 
  -7   1   3       64.17       72.16      6.62 o 
  -6   1   3      348.37      359.65     14.78 o 
  -5   1   3        1.14        1.48      1.19 o 
  -4   1   3        3.41        4.21      1.69 o 
  -3   1   3       18.73       18.10      1.66 o 
  -2   1   3      183.00      179.16      5.47 o 
  -1   1   3      306.60      306.07      5.47 o 
   0   1   3        4.56        3.90      0.49 o 
   1   1   3      143.34      142.05      2.75 o 
   2   1   3       97.12       94.36      2.49 o 
   3   1   3       54.98       50.02      1.99 o 
   4   1   3       17.49       18.07      1.61 o 
   5   1   3        0.02        0.30      1.37 o 
   6   1   3       22.87       19.41      6.24 o 
   7   1   3        4.87        5.08     11.19 o 
   8   1   3        4.23        2.63      4.76 o 
  -9   2   3        1.30        0.75      4.42 o 
  -8   2   3       12.71       11.86      3.35 o 
  -7   2   3      164.68      162.79     13.38 o 
  -6   2   3       19.81       18.93      4.24 o 
  -5   2   3      520.48      519.72     26.64 o 
  -4   2   3      251.60      257.16      8.53 o 
  -3   2   3      249.53      266.24      8.67 o 
  -2   2   3      332.07      334.87      5.72 o 
  -1   2   3       66.20       62.90      1.58 o 
   0   2   3       87.28       87.56      1.69 o 
   1   2   3      529.17      521.61     12.38 o 
   2   2   3     2155.55     2353.29     60.05 o 
   3   2   3      466.15      430.35     15.41 o 
   4   2   3      125.85      114.31      4.45 o 
   5   2   3       15.64       12.64      1.98 o 
   6   2   3        3.89        3.48      8.06 o 
   7   2   3        0.01       -0.02      1.84 o 
   8   2   3        0.06        0.23      1.42 o 
  -9   3   3        2.45        3.33      9.46 o 
  -8   3   3        2.50        3.76      4.18 o 
  -7   3   3       51.81       46.93      6.38 o 
  -6   3   3      412.66      408.88     16.83 o 
  -5   3   3      104.19       99.85      7.90 o 
  -4   3   3       19.24       22.84      3.34 o 
  -3   3   3       75.26       74.99      3.39 o 
  -2   3   3       91.11       86.13      2.74 o 
  -1   3   3      704.00      731.27     17.43 o 
   0   3   3      635.94      654.91     13.97 o 
   1   3   3      123.11      118.75      3.12 o 
   2   3   3      128.06      124.55      3.24 o 
   3   3   3      117.86      110.49      7.15 o 
   4   3   3      460.66      452.08     11.00 o 
   5   3   3       32.86       22.19      3.94 o 
   6   3   3       10.64        7.76      3.13 o 
   7   3   3        0.27        1.24      4.13 o 
  -9   4   3       43.06       61.30     12.76 o 
  -8   4   3        9.57        6.89     11.43 o 
  -7   4   3      218.69      221.90     12.63 o 
  -6   4   3       79.93       77.59      6.89 o 
  -5   4   3        0.32        1.08      1.25 o 
  -4   4   3      105.82       91.85      5.03 o 
  -3   4   3       37.32       36.65      2.75 o 
  -2   4   3      105.52      112.55      3.22 o 
  -1   4   3       69.57       71.09      4.52 o 
   0   4   3        6.24        8.05      3.12 o 
   1   4   3       31.78       32.31      3.96 o 
   2   4   3      118.73      114.62      4.87 o 
   3   4   3      465.07      416.54     29.49 o 
   4   4   3      173.30      183.92      9.56 o 
   5   4   3        0.00        0.30      1.14 o 
   6   4   3       89.43       80.70      9.35 o 
  -9   5   3        0.95        0.95      2.18 o 
  -8   5   3        0.41        0.26      1.93 o 
  -7   5   3       28.67       34.09      4.49 o 
  -6   5   3      225.73      220.28     12.32 o 
  -5   5   3     2203.33     2233.14     34.94 o 
  -4   5   3       34.91       33.00      3.31 o 
  -3   5   3      389.75      350.72     25.30 o 
  -2   5   3       93.24       92.66      3.00 o 
  -1   5   3       40.37       39.03      4.06 o 
   0   5   3       10.39        9.04      2.31 o 
   1   5   3       45.68       48.14      4.77 o 
   2   5   3       38.15       39.42      3.98 o 
   3   5   3       98.24       98.29      5.34 o 
   4   5   3        4.55        2.59      4.08 o 
   5   5   3        8.77        5.88      8.72 o 
  -9   6   3        1.13        2.23      3.90 o 
  -8   6   3       47.93       49.39      5.92 o 
  -7   6   3        2.33        0.28      1.47 o 
  -6   6   3       45.54       49.10      6.09 o 
  -5   6   3       32.74       32.14      3.83 o 
  -4   6   3       13.73       12.19      7.12 o 
  -3   6   3      509.75      492.84     21.52 o 
  -2   6   3       33.27       32.20      4.56 o 
  -1   6   3      118.77      126.88      7.49 o 
   0   6   3        0.22        1.19      1.43 o 
   1   6   3        3.66        4.39      4.33 o 
   2   6   3        1.10        0.17      1.36 o 
   3   6   3       55.83       49.27      4.52 o 
   4   6   3        1.36        2.43      6.59 o 
   5   6   3       49.08       53.51     12.90 o 
  -8   7   3       27.98       29.27      4.83 o 
  -7   7   3        4.48        2.95      3.50 o 
  -6   7   3       62.82       66.29      7.20 o 
  -5   7   3      137.18      120.76      7.08 o 
  -4   7   3        6.61        8.33      1.99 o 
  -3   7   3      485.52      522.87     27.36 o 
  -2   7   3       98.02       95.73      8.18 o 
  -1   7   3       97.47       95.87      7.92 o 
   0   7   3       43.06       44.01      5.37 o 
   1   7   3      187.61      198.43     11.00 o 
   2   7   3      100.42       94.31      6.82 o 
   3   7   3        0.08        0.10      3.14 o 
   4   7   3        0.07        0.71      3.58 o 
  -7   8   3       48.91       57.86      6.80 o 
  -6   8   3        4.29        6.24      2.52 o 
  -5   8   3      104.77      117.06     12.62 o 
  -4   8   3       10.70       10.19      5.41 o 
  -3   8   3        0.50        0.68      2.31 o 
  -2   8   3        4.58        5.54      6.71 o 
  -1   8   3       34.17       33.32      6.78 o 
   0   8   3       55.52       48.58      5.74 o 
   1   8   3       30.96       28.89      4.95 o 
   2   8   3        4.37        1.21      2.33 o 
   3   8   3       28.38       30.41      8.39 o 
  -7   9   3        0.25        0.86      3.00 o 
  -6   9   3       21.44       25.33      6.96 o 
  -5   9   3        9.68        8.43     13.02 o 
  -4   9   3       57.65       62.61      7.27 o 
  -3   9   3       84.17       91.37      8.88 o 
  -2   9   3       32.44       31.73      5.12 o 
  -1   9   3        0.08        0.65      1.51 o 
   0   9   3       34.69       36.45      5.16 o 
   1   9   3        2.96        1.22      3.12 o 
   2   9   3       31.59       26.76      7.85 o 
  -5  10   3       23.89       24.86      5.99 o 
  -4  10   3        1.13        1.24      3.12 o 
  -3  10   3        0.63        1.26      1.90 o 
  -2  10   3        3.38        2.50      2.99 o 
  -1  10   3      179.96      209.97     22.63 o 
   0  10   3       15.02        6.45     11.76 o 
   0 -12   4        0.56        0.92      1.41 o 
   1 -12   4       29.28       28.23      4.81 o 
   2 -12   4        0.02        0.58      2.05 o 
   3 -12   4        8.12        7.51     12.80 o 
  -2 -11   4       25.33       32.98      8.58 o 
  -1 -11   4       24.24       19.27      4.89 o 
   0 -11   4        0.70        0.51      1.89 o 
   1 -11   4        9.38        8.72      2.61 o 
   2 -11   4        0.81        0.57      1.34 o 
   3 -11   4        2.31        1.67      2.41 o 
   4 -11   4        0.33        0.36      1.79 o 
   5 -11   4       13.91       14.96      5.61 o 
  -4 -10   4        0.31        2.12      6.47 o 
  -3 -10   4        1.85        2.64      4.85 o 
  -2 -10   4       94.69       93.53      8.03 o 
  -1 -10   4        6.84        8.01      2.06 o 
   0 -10   4       24.47       21.89      3.84 o 
   1 -10   4        9.47        9.15      2.71 o 
   2 -10   4       61.60       56.15      5.57 o 
   3 -10   4       60.72       59.13      7.37 o 
   4 -10   4        2.82        3.63      4.49 o 
   5 -10   4        1.60        1.60      2.48 o 
   6 -10   4        8.62        5.69     10.11 o 
  -5  -9   4        5.77        3.37      8.20 o 
  -4  -9   4        4.99        5.07      8.20 o 
  -3  -9   4        1.59        1.24      2.85 o 
  -2  -9   4        6.06        6.51      1.93 o 
  -1  -9   4       51.29       52.25      5.11 o 
   0  -9   4      494.11      505.00     17.88 o 
   1  -9   4      215.03      218.45     11.46 o 
   2  -9   4       82.35       83.75      6.45 o 
   3  -9   4       25.14       24.03      6.10 o 
   4  -9   4       19.66       18.32      3.58 o 
   5  -9   4        0.18        0.69      1.98 o 
   6  -9   4       37.25       35.84      5.54 o 
   7  -9   4        2.44        0.08      1.70 o 
  -6  -8   4       41.71       41.41      6.12 o 
  -5  -8   4       90.26       98.25     10.72 o 
  -4  -8   4      198.30      198.32     14.04 o 
  -3  -8   4        5.50        6.56      1.68 o 
  -2  -8   4       15.97       16.13      2.25 o 
  -1  -8   4        2.48        3.80      2.68 o 
   0  -8   4       13.38       12.85      3.26 o 
   1  -8   4        7.07        7.14      4.25 o 
   2  -8   4     1221.90     1262.15     21.82 o 
   3  -8   4       17.87       17.24      4.32 o 
   4  -8   4       86.64       88.56      8.25 o 
   5  -8   4       12.07        7.73      9.02 o 
   6  -8   4        4.13        3.73      5.61 o 
   7  -8   4        1.29        2.88      4.72 o 
   8  -8   4        8.12        8.02      4.56 o 
  -6  -7   4       15.27       15.23      4.26 o 
  -5  -7   4       45.80       43.34      6.27 o 
  -4  -7   4       12.25       13.31     11.40 o 
  -3  -7   4       10.73        9.57      2.73 o 
  -2  -7   4       40.75       42.09      3.36 o 
  -1  -7   4       38.59       38.88      3.10 o 
   0  -7   4       67.84       70.31      4.48 o 
   1  -7   4      246.68      246.04     10.75 o 
   2  -7   4      228.24      210.81     12.04 o 
   3  -7   4        3.70        5.20      4.77 o 
   4  -7   4       60.81       58.38      5.26 o 
   5  -7   4      257.99      228.72     15.36 o 
   6  -7   4        7.83        8.46     10.94 o 
   7  -7   4       44.62       43.11      5.32 o 
   8  -7   4        5.67       12.89      3.89 o 
  -7  -6   4      300.67      307.97     20.10 o 
  -6  -6   4        0.33        0.39      2.35 o 
  -5  -6   4        0.21        0.89      2.28 o 
  -4  -6   4       13.20       13.39      4.05 o 
  -3  -6   4        3.88        3.25      1.16 o 
  -2  -6   4       16.29       13.70      2.08 o 
  -1  -6   4        1.15        0.67      0.67 o 
   0  -6   4       18.06       16.29      2.14 o 
   1  -6   4        9.67       12.79      7.69 o 
   2  -6   4        8.50       13.95      8.82 o 
   3  -6   4      323.38      311.42     16.31 o 
   4  -6   4       98.15       98.22      6.82 o 
   5  -6   4       20.60       23.13      4.77 o 
   6  -6   4        0.01        0.49      1.75 o 
   7  -6   4      104.10       95.68      7.32 o 
   8  -6   4       98.44      117.80     11.23 o 
  -7  -5   4       39.77       46.83     10.04 o 
  -6  -5   4       30.18       35.05      5.86 o 
  -5  -5   4       56.57       59.92      6.78 o 
  -4  -5   4      156.13      158.57      4.71 o 
  -3  -5   4      123.40      114.69      5.62 o 
  -2  -5   4       23.57       25.36      2.13 o 
  -1  -5   4      119.29      121.99      4.06 o 
   0  -5   4      331.74      343.53      6.68 o 
   1  -5   4       49.53       51.49      3.78 o 
   2  -5   4       79.14       80.81      4.74 o 
   3  -5   4       37.14       38.09      3.83 o 
   4  -5   4        5.22        6.65      5.08 o 
   5  -5   4       76.04       72.73      5.28 o 
   6  -5   4        4.92        3.47      3.52 o 
   7  -5   4       19.40       20.45      3.94 o 
   8  -5   4        3.01        1.25      2.95 o 
  -8  -4   4       29.27       25.09      8.16 o 
  -7  -4   4      170.62      178.12     19.05 o 
  -6  -4   4      327.71      355.94     24.33 o 
  -5  -4   4       21.87       18.08      3.57 o 
  -4  -4   4       90.11       95.64      4.17 o 
  -3  -4   4       36.99       38.13      2.12 o 
  -2  -4   4      293.88      285.47      7.21 o 
  -1  -4   4      635.01      669.96     23.36 o 
   0  -4   4       33.91       34.62      1.95 o 
   1  -4   4       29.45       28.61      2.00 o 
   2  -4   4      308.57      331.71      8.35 o 
   3  -4   4       55.95       53.00      4.23 o 
   4  -4   4      238.52      235.44     12.98 o 
   5  -4   4       10.13       11.05      3.17 o 
   6  -4   4        9.05        8.33      2.59 o 
   7  -4   4       11.97       12.02      5.34 o 
   8  -4   4       57.84       63.66      7.67 o 
  -8  -3   4        0.92        0.91      2.45 o 
  -7  -3   4       64.33       65.30     12.30 o 
  -6  -3   4       68.18       78.01     11.32 o 
  -5  -3   4       23.02       25.21      2.59 o 
  -4  -3   4       20.30       18.96      1.45 o 
  -3  -3   4        3.68        6.13      0.93 o 
  -2  -3   4       69.95       69.34      2.04 o 
  -1  -3   4      253.08      256.68      6.59 o 
   0  -3   4      149.70      157.93      3.05 o 
   1  -3   4       32.54       32.92      2.39 o 
   2  -3   4        0.93        0.58      0.70 o 
   3  -3   4       45.29       36.78      5.06 o 
   4  -3   4      138.16      140.11      7.42 o 
   5  -3   4      294.54      299.28     16.75 o 
   6  -3   4      295.89      300.12     17.85 o 
   7  -3   4        5.63        4.08      5.18 o 
   8  -3   4        5.77        5.07     12.61 o 
  -9  -2   4        2.89        2.71      5.47 o 
  -8  -2   4      119.44      134.58     17.14 o 
  -7  -2   4      129.11      132.08     14.99 o 
  -6  -2   4      108.20       96.70      6.53 o 
  -5  -2   4       92.54       83.25      4.27 o 
  -4  -2   4        9.36       10.46      1.34 o 
  -3  -2   4       10.00       11.74      1.10 o 
  -2  -2   4       14.29       12.70      0.93 o 
  -1  -2   4      520.62      524.67      6.73 o 
   0  -2   4     4656.99     5029.37     70.98 o 
   1  -2   4      511.02      491.57     16.04 o 
   2  -2   4       60.73       62.95      4.47 o 
   3  -2   4       13.01       15.49      3.11 o 
   4  -2   4      190.04      186.27      7.97 o 
   5  -2   4      101.37      101.79      5.78 o 
   6  -2   4       78.52       76.23      7.03 o 
   7  -2   4       14.98       15.54      2.92 o 
   8  -2   4       29.43       36.19      9.12 o 
  -9  -1   4       69.79       77.92     13.42 o 
  -8  -1   4       33.65       30.29      7.76 o 
  -7  -1   4       37.91       39.65     10.85 o 
  -6  -1   4        0.03        0.33      1.03 o 
  -5  -1   4       85.43       77.95      4.10 o 
  -4  -1   4      315.88      310.00     10.06 o 
  -3  -1   4     1303.09     1383.57     31.46 o 
  -2  -1   4       38.09       33.61      1.47 o 
  -1  -1   4       49.16       49.76      1.43 o 
   0  -1   4       74.17       74.80      4.71 o 
   1  -1   4       26.67       28.11      1.46 o 
   2  -1   4      452.36      432.02      7.31 o 
   3  -1   4       33.96       29.72      2.51 o 
   4  -1   4       24.33       20.75      2.81 o 
   5  -1   4      137.11      140.36      7.25 o 
   6  -1   4       16.76       14.49      2.57 o 
   7  -1   4       44.08       46.45      8.93 o 
   8  -1   4        0.03        0.47      2.65 o 
  -9   0   4       64.35       73.23     15.18 o 
  -8   0   4       72.20       58.71     10.77 o 
  -7   0   4       20.99       24.57      4.20 o 
  -6   0   4      117.84      120.22      9.82 o 
  -5   0   4        4.71        3.02      2.86 o 
  -4   0   4       33.99       36.37      3.38 o 
  -3   0   4       12.71       13.66      2.14 o 
  -2   0   4       12.74       14.68      1.26 o 
  -1   0   4      408.23      377.94      5.87 o 
   0   0   4        2.01        3.15      0.48 o 
   1   0   4      472.27      466.41     10.07 o 
   2   0   4      323.29      337.97      5.38 o 
   3   0   4        1.28        1.29      1.18 o 
   4   0   4       27.70       26.99      2.83 o 
   5   0   4      142.88      142.06      6.01 o 
   6   0   4        0.13        0.45      1.00 o 
   7   0   4       56.20       59.92     12.29 o 
   8   0   4       13.19       17.88      5.66 o 
  -9   1   4       22.27       21.19      7.75 o 
  -8   1   4       56.66       60.76     10.63 o 
  -7   1   4      103.22      100.62      7.46 o 
  -6   1   4      195.65      185.22      8.35 o 
  -5   1   4       16.68       22.46      3.43 o 
  -4   1   4      157.06      157.66      7.14 o 
  -3   1   4      364.97      415.19     15.49 o 
  -2   1   4     2285.60     2569.06     34.80 o 
  -1   1   4      312.43      287.69     17.89 o 
   0   1   4        8.08        8.62      0.70 o 
   1   1   4      725.45      678.62     21.89 o 
   2   1   4      397.42      378.08     13.70 o 
   3   1   4      226.30      237.29     13.03 o 
   4   1   4      154.96      162.86     10.63 o 
   5   1   4       36.89       31.51      3.22 o 
   6   1   4      114.30      100.40     10.15 o 
   7   1   4        0.02        0.30      4.03 o 
   8   1   4        0.04        0.12      2.10 o 
  -9   2   4        6.53        5.84     16.97 o 
  -8   2   4        6.23        7.11      2.46 o 
  -7   2   4       61.38       61.32     10.88 o 
  -6   2   4        7.83        9.58      8.44 o 
  -5   2   4       71.96       70.65      6.11 o 
  -4   2   4        2.63        3.45      2.89 o 
  -3   2   4      278.84      282.32      6.79 o 
  -2   2   4      102.77      107.05      3.17 o 
  -1   2   4      680.98      736.85     13.59 o 
   0   2   4       87.27       84.03      2.32 o 
   1   2   4       62.22       65.75      2.35 o 
   2   2   4       59.56       60.88      3.40 o 
   3   2   4        6.31        6.61      2.63 o 
   4   2   4       69.40       71.05      3.91 o 
   5   2   4      170.01      180.14      8.61 o 
   6   2   4        2.55        0.53      3.49 o 
   7   2   4        0.02        0.83      2.36 o 
  -8   3   4       34.60       34.87      5.10 o 
  -7   3   4        3.48        2.60      2.98 o 
  -6   3   4       41.76       40.81      4.91 o 
  -5   3   4        0.72        1.53      1.63 o 
  -4   3   4        0.03        0.17      1.03 o 
  -3   3   4       43.83       41.92      2.72 o 
  -2   3   4       75.70       79.45      2.61 o 
  -1   3   4      183.83      192.02      4.73 o 
   0   3   4        1.98        3.03      0.46 o 
   1   3   4      333.35      322.51      8.08 o 
   2   3   4      560.32      559.39     33.56 o 
   3   3   4      150.49      156.74      5.92 o 
   4   3   4      650.25      650.82     19.24 o 
   5   3   4      304.74      306.29     17.56 o 
   6   3   4        2.35        1.10      3.54 o 
  -9   4   4        1.86        2.84      7.31 o 
  -8   4   4       23.90       21.93      4.62 o 
  -7   4   4       29.84       26.50      4.62 o 
  -6   4   4       13.66       13.31      3.89 o 
  -5   4   4      191.84      183.70      7.43 o 
  -4   4   4      117.37      113.66      6.45 o 
  -3   4   4       24.85       27.71      2.15 o 
  -2   4   4       36.78       35.46      2.11 o 
  -1   4   4        0.24        0.04      1.38 o 
   0   4   4       62.88       63.41      4.66 o 
   1   4   4       52.40       60.89      5.17 o 
   2   4   4       66.76       62.34      2.92 o 
   3   4   4        9.62        9.70      1.98 o 
   4   4   4       71.09       75.43      4.36 o 
   5   4   4       24.65       19.32      3.44 o 
  -9   5   4        9.20        9.97      4.63 o 
  -8   5   4        6.20       10.36      4.32 o 
  -7   5   4        5.97        6.34      6.54 o 
  -6   5   4       34.03       29.26      4.01 o 
  -5   5   4      377.83      370.70     16.82 o 
  -4   5   4       39.91       37.83      3.20 o 
  -3   5   4        6.75        7.17      1.73 o 
  -2   5   4       87.85       83.20      3.50 o 
  -1   5   4       53.65       50.21      5.11 o 
   0   5   4        4.39        5.72      4.85 o 
   1   5   4      171.29      175.19      8.45 o 
   2   5   4      169.37      175.56     10.73 o 
   3   5   4       75.92       73.38      6.31 o 
   4   5   4       14.91        9.69     15.26 o 
   5   5   4      379.60      390.26     45.46 o 
  -8   6   4        7.71       10.97      4.59 o 
  -7   6   4        7.10        7.87      3.71 o 
  -6   6   4       59.31       62.44      5.79 o 
  -5   6   4        0.04        0.52      1.26 o 
  -4   6   4     1393.47     1405.76     25.16 o 
  -3   6   4      215.48      215.07      5.91 o 
  -2   6   4       88.58       87.68      6.35 o 
  -1   6   4       54.89       52.06      6.19 o 
   0   6   4        3.18        4.02      2.91 o 
   1   6   4        2.37        2.01      2.17 o 
   2   6   4        9.37        7.36      8.44 o 
   3   6   4        6.97        4.43      2.80 o 
   4   6   4       42.65       49.83     10.72 o 
   5   6   4        6.75        8.51     16.06 o 
  -8   7   4        7.73       11.39      3.13 o 
  -7   7   4       19.94       26.61      4.11 o 
  -6   7   4       21.76       29.79      5.24 o 
  -5   7   4        0.52        0.42      1.14 o 
  -4   7   4       61.45       61.06      7.77 o 
  -3   7   4       10.48       10.39     11.34 o 
  -2   7   4      270.62      277.98     18.22 o 
  -1   7   4        5.60        3.00      2.96 o 
   0   7   4        5.10        5.88      4.07 o 
   1   7   4        6.01        6.87      3.82 o 
   2   7   4       37.99       41.90      6.23 o 
   3   7   4       17.02       18.09      5.97 o 
   4   7   4       10.65        8.30     10.29 o 
  -7   8   4        5.00        5.63      5.99 o 
  -6   8   4       21.04       19.30      5.06 o 
  -5   8   4        4.64        3.97      5.15 o 
  -4   8   4       20.39       30.87      5.64 o 
  -3   8   4       30.38       32.04      5.54 o 
  -2   8   4      112.21      125.93     13.01 o 
  -1   8   4       54.03       49.22      7.03 o 
   0   8   4       17.79       16.27      3.93 o 
   1   8   4        0.09        0.57      1.30 o 
   2   8   4      146.75      165.84     24.24 o 
   3   8   4        9.50        4.24     15.08 o 
  -6   9   4       17.56       18.42      4.74 o 
  -5   9   4        0.05        0.60      2.25 o 
  -4   9   4        0.00        0.93      2.28 o 
  -3   9   4        0.79        0.96      3.28 o 
  -2   9   4        0.58        0.23      4.34 o 
  -1   9   4        4.55       10.21      4.69 o 
   0   9   4       29.45       28.91      5.95 o 
   1   9   4        5.75        6.09      3.34 o 
  -4  10   4       19.15       25.80      5.47 o 
  -3  10   4        2.38        1.51      3.07 o 
  -2  10   4        6.08        3.48      7.27 o 
  -1  10   4       18.09       24.62      4.94 o 
   0 -12   5       24.32       21.38      4.50 o 
   1 -12   5        2.94        2.11      3.25 o 
   2 -12   5        2.93        4.48      2.88 o 
   3 -12   5        0.05        0.14      0.86 o 
  -2 -11   5       10.54        8.46     14.23 o 
  -1 -11   5       13.04       11.67      3.27 o 
   0 -11   5        9.28        6.96      2.69 o 
   1 -11   5        0.19        0.46      1.12 o 
   2 -11   5        8.15        6.36      5.40 o 
   3 -11   5        1.62        1.13      2.55 o 
   4 -11   5        0.11        0.19      1.97 o 
   5 -11   5       34.08       40.52      6.10 o 
  -4 -10   5       67.04       70.78     12.52 o 
  -3 -10   5        5.32        2.31      3.04 o 
  -2 -10   5       24.39       25.30      4.24 o 
  -1 -10   5       99.48      104.59      6.81 o 
   0 -10   5      121.53      116.14      9.47 o 
   1 -10   5      150.16      151.57     11.71 o 
   2 -10   5       35.17       34.97      4.17 o 
   3 -10   5       10.81       12.65      9.67 o 
   4 -10   5       58.88       60.28      7.06 o 
   5 -10   5       23.26       23.21      4.70 o 
   6 -10   5        0.41        0.53      1.51 o 
  -5  -9   5       69.10       65.78      7.96 o 
  -4  -9   5        7.34        6.65      7.79 o 
  -3  -9   5        0.28        0.37      1.10 o 
  -2  -9   5        1.93        1.77      1.68 o 
  -1  -9   5       70.93       67.50      4.47 o 
   0  -9   5      199.12      204.24      8.71 o 
   1  -9   5       51.04       52.58      5.26 o 
   2  -9   5      110.30      116.79      6.66 o 
   3  -9   5       35.58       40.48      5.71 o 
   4  -9   5        1.77        0.84      1.64 o 
   5  -9   5        7.70        6.30      8.12 o 
   6  -9   5       12.99       12.97      5.79 o 
   7  -9   5        0.00        0.26      1.98 o 
  -6  -8   5       32.09       31.23      5.82 o 
  -5  -8   5        3.24        3.70      4.77 o 
  -4  -8   5       96.01       94.28      8.62 o 
  -3  -8   5       12.99       11.22      3.81 o 
  -2  -8   5       10.20       12.51      2.17 o 
  -1  -8   5       14.31       13.42      2.97 o 
   0  -8   5      352.21      352.94     14.88 o 
   1  -8   5      560.39      547.42     18.42 o 
   2  -8   5      500.76      535.65     26.41 o 
   3  -8   5        9.23       10.29      4.76 o 
   4  -8   5        8.72       11.07      9.00 o 
   5  -8   5        1.41        0.72      2.08 o 
   6  -8   5        1.34        0.64      1.85 o 
   7  -8   5       24.31       32.44      5.65 o 
  -6  -7   5       10.66        6.49     12.21 o 
  -5  -7   5       46.28       53.36      6.70 o 
  -4  -7   5       58.35       64.88      6.67 o 
  -3  -7   5       78.08       72.41      4.96 o 
  -2  -7   5       18.60       18.18      2.56 o 
  -1  -7   5       59.15       59.45      4.05 o 
   0  -7   5       21.84       20.56      2.82 o 
   1  -7   5      215.67      215.63      7.12 o 
   2  -7   5       36.86       36.95      4.75 o 
   3  -7   5       93.44       90.20      6.13 o 
   4  -7   5       11.85        9.83      4.39 o 
   5  -7   5       55.66       50.29      6.25 o 
   6  -7   5       17.77       19.99      4.12 o 
   7  -7   5       13.68       18.08      3.91 o 
   8  -7   5       21.18       27.76      4.55 o 
  -7  -6   5       12.56       11.98     14.50 o 
  -6  -6   5       36.48       39.17      6.30 o 
  -5  -6   5        1.78        3.04      3.19 o 
  -4  -6   5      149.30      142.11      7.80 o 
  -3  -6   5       96.75       99.25      4.02 o 
  -2  -6   5      309.90      318.50      8.10 o 
  -1  -6   5       26.89       29.86      3.16 o 
   0  -6   5       38.61       38.45      2.79 o 
   1  -6   5       59.39       58.49      4.80 o 
   2  -6   5      177.27      167.44      7.74 o 
   3  -6   5      818.35      784.30     28.24 o 
   4  -6   5       22.37       19.57      3.03 o 
   5  -6   5       63.59       62.14      6.10 o 
   6  -6   5       43.91       43.91      4.74 o 
   7  -6   5       17.73       13.78      3.30 o 
   8  -6   5       58.18       65.17      7.89 o 
  -7  -5   5      255.65      279.47     35.22 o 
  -6  -5   5      408.35      437.88     22.59 o 
  -5  -5   5      194.45      198.67     14.42 o 
  -4  -5   5        0.00       -0.03      0.57 o 
  -3  -5   5       26.82       24.31      1.99 o 
  -2  -5   5        0.07        0.04      0.65 o 
  -1  -5   5       17.75       16.66      2.29 o 
   0  -5   5       31.86       39.31      3.21 o 
   1  -5   5      209.23      203.86      6.56 o 
   2  -5   5      142.44      131.17     25.15 o 
   3  -5   5       44.95       42.91      4.86 o 
   4  -5   5       86.73       87.06      5.58 o 
   5  -5   5      166.06      161.23     10.05 o 
   6  -5   5        6.48        5.72      9.24 o 
   7  -5   5        5.33        4.73      8.07 o 
   8  -5   5        1.86        2.58      4.61 o 
  -8  -4   5        0.46       -0.03      4.32 o 
  -7  -4   5       11.17       12.54      5.60 o 
  -6  -4   5      108.00      114.73     13.09 o 
  -5  -4   5       77.63       78.03      8.55 o 
  -4  -4   5      202.50      203.41      5.07 o 
  -3  -4   5      325.82      324.55      8.35 o 
  -2  -4   5      822.48      832.85     27.30 o 
  -1  -4   5       21.57       18.89      1.70 o 
   0  -4   5       25.16       25.44      1.61 o 
   1  -4   5      317.46      338.90      9.21 o 
   2  -4   5      102.80      105.30      4.61 o 
   3  -4   5       73.97       76.02      5.11 o 
   4  -4   5       46.44       48.95      5.90 o 
   5  -4   5       95.22       89.23      8.00 o 
   6  -4   5       76.52       76.29      6.16 o 
   7  -4   5       17.08       20.36      3.73 o 
   8  -4   5       19.61       15.45     16.72 o 
  -8  -3   5        2.74        3.05      8.39 o 
  -7  -3   5        0.01        0.16      2.77 o 
  -6  -3   5      119.08      127.32     15.19 o 
  -5  -3   5      264.39      238.95     23.80 o 
  -4  -3   5      665.43      630.61     22.78 o 
  -3  -3   5      205.79      197.72      4.84 o 
  -2  -3   5      429.44      446.93      7.57 o 
  -1  -3   5     1453.29     1547.42     16.86 o 
   0  -3   5     1095.48     1241.70     25.15 o 
   1  -3   5       77.16       82.34      3.35 o 
   2  -3   5       18.83       16.57      2.18 o 
   3  -3   5       65.43       68.60      5.89 o 
   4  -3   5      364.32      369.70     25.01 o 
   5  -3   5      427.33      450.89     26.66 o 
   6  -3   5        1.87        2.91      4.10 o 
   7  -3   5        4.34        6.16      7.21 o 
   8  -3   5       10.40       12.66      5.50 o 
  -9  -2   5       17.76       18.33      7.37 o 
  -8  -2   5        0.02        0.62      2.05 o 
  -7  -2   5       34.85       39.24      8.49 o 
  -6  -2   5       18.00       15.86      2.24 o 
  -5  -2   5       21.79       23.20      2.79 o 
  -4  -2   5       58.92       57.71      3.30 o 
  -3  -2   5       51.56       44.15      2.98 o 
  -2  -2   5      360.68      352.29      7.11 o 
  -1  -2   5       81.39       78.84      2.15 o 
   0  -2   5       31.90       30.69      1.48 o 
   1  -2   5        2.74        3.80      0.90 o 
   2  -2   5        2.58        3.62      4.21 o 
   3  -2   5       34.70       30.54      3.13 o 
   4  -2   5       76.93       68.16      7.23 o 
   5  -2   5        5.78        4.91      5.56 o 
   6  -2   5        8.44        5.74      5.66 o 
   7  -2   5        5.40        4.63      2.44 o 
   8  -2   5        0.02        0.51      2.72 o 
  -8  -1   5      135.77      147.59     17.70 o 
  -7  -1   5      310.98      242.48     21.59 o 
  -6  -1   5       30.22       26.55      3.36 o 
  -5  -1   5        7.40        5.92      2.32 o 
  -4  -1   5       39.98       39.11      3.83 o 
  -3  -1   5       59.05       59.97      3.08 o 
  -2  -1   5      307.88      300.01     15.19 o 
  -1  -1   5      114.16      113.44      3.96 o 
   0  -1   5       57.50       55.59      3.18 o 
   1  -1   5      670.05      716.81     26.11 o 
   2  -1   5      663.22      673.86     26.01 o 
   3  -1   5      110.06       97.19      4.72 o 
   4  -1   5        6.81        6.12      2.17 o 
   5  -1   5      219.43      215.33     12.98 o 
   6  -1   5       91.73       93.68      5.92 o 
   7  -1   5       25.54       26.68      6.25 o 
   8  -1   5       41.87       61.18      9.52 o 
  -9   0   5        0.48        1.06      5.64 o 
  -8   0   5        0.74        1.48      2.46 o 
  -7   0   5      150.35      140.89      8.99 o 
  -6   0   5       65.64       61.88      6.52 o 
  -5   0   5      175.94      175.69     10.99 o 
  -4   0   5      173.04      180.65     13.33 o 
  -3   0   5      138.35      140.77      6.06 o 
  -2   0   5      827.68      903.24     75.60 o 
  -1   0   5      131.26      131.62      3.12 o 
   0   0   5       17.09       19.97      1.07 o 
   1   0   5       72.34       74.34      2.55 o 
   2   0   5       90.30       98.72      3.91 o 
   3   0   5      300.95      300.19     14.30 o 
   4   0   5      146.18      136.96      8.87 o 
   5   0   5        0.03        0.24      1.07 o 
   6   0   5        9.16        7.22      4.06 o 
   7   0   5        9.31        8.95     18.76 o 
  -9   1   5        7.06       10.77      5.87 o 
  -8   1   5       91.42       99.66     14.73 o 
  -7   1   5        2.12        2.28      2.81 o 
  -6   1   5        2.37        3.09      3.48 o 
  -5   1   5        4.85        7.53      4.10 o 
  -4   1   5        4.90        5.02      4.20 o 
  -3   1   5        6.77       10.80      3.19 o 
  -2   1   5        0.58        1.04      0.79 o 
  -1   1   5      303.53      302.96      5.54 o 
   0   1   5        1.35        1.43      0.97 o 
   1   1   5        0.17        0.30      0.28 o 
   2   1   5        0.04        0.27      0.40 o 
   3   1   5        0.01       -0.04      2.24 o 
   4   1   5       25.15       28.11      3.24 o 
   5   1   5       10.57       14.35      2.74 o 
   6   1   5       66.72       55.95      8.98 o 
   7   1   5       35.61       44.13      9.84 o 
  -9   2   5       19.55       24.07      7.99 o 
  -8   2   5        6.04        5.10      5.98 o 
  -7   2   5        0.09        0.56      1.93 o 
  -6   2   5      279.66      277.86     15.89 o 
  -5   2   5       13.54       10.90      8.16 o 
  -4   2   5       54.10       55.36      4.76 o 
  -3   2   5        9.24       10.78      2.59 o 
  -2   2   5      121.34      136.03      3.45 o 
  -1   2   5      475.69      510.04     13.76 o 
   0   2   5      293.58      286.31      4.77 o 
   1   2   5        8.36        7.04      2.02 o 
   2   2   5        2.82        3.00      2.55 o 
   3   2   5      116.73      115.51      6.34 o 
   4   2   5      167.26      173.12      9.98 o 
   5   2   5      185.73      189.80      8.62 o 
   6   2   5        5.76        2.62      6.91 o 
   7   2   5        1.36        0.23      1.30 o 
  -9   3   5        8.51        5.00     15.80 o 
  -8   3   5       22.00       24.15      4.68 o 
  -7   3   5        7.87        6.97      8.13 o 
  -6   3   5        7.23        7.57      3.32 o 
  -5   3   5        0.14        0.78      1.31 o 
  -4   3   5       77.73       71.77      5.14 o 
  -3   3   5        9.36       11.22      1.91 o 
  -2   3   5      151.66      150.01      4.63 o 
  -1   3   5      146.32      149.12      4.57 o 
   0   3   5        8.18        8.06      0.89 o 
   1   3   5      263.08      270.20      9.11 o 
   2   3   5        6.97        7.22      1.63 o 
   3   3   5      103.63      107.01      7.97 o 
   4   3   5       11.20       14.09      3.01 o 
   5   3   5       33.50       36.42      5.93 o 
  -9   4   5      106.29      105.31      8.94 o 
  -8   4   5        2.01        0.95      2.11 o 
  -7   4   5       65.92       65.73      6.67 o 
  -6   4   5      119.23      114.42      7.02 o 
  -5   4   5       30.09       32.20      3.70 o 
  -4   4   5      132.18      130.73      6.13 o 
  -3   4   5       11.04       10.51      2.32 o 
  -2   4   5        1.11        0.74      0.67 o 
  -1   4   5       57.51       59.89      2.42 o 
   0   4   5        0.11        0.49      1.29 o 
   1   4   5      169.50      151.98     11.22 o 
   2   4   5      367.57      360.44     20.31 o 
   3   4   5       24.47       18.86      4.40 o 
   4   4   5       64.83       62.32     10.72 o 
  -8   5   5        4.33        4.47      6.25 o 
  -7   5   5       12.65       13.55      3.43 o 
  -6   5   5       15.58       11.38      3.60 o 
  -5   5   5      143.79      139.73      8.74 o 
  -4   5   5       37.91       38.26      3.62 o 
  -3   5   5       33.39       30.42      2.95 o 
  -2   5   5       46.78       41.10      3.10 o 
  -1   5   5        3.09        2.68      2.50 o 
   0   5   5        6.60        7.06      6.63 o 
   1   5   5       18.56       21.14      3.41 o 
   2   5   5       59.91       60.89      7.19 o 
   3   5   5        1.67        1.86      1.57 o 
   4   5   5       24.77       22.52      6.37 o 
   5   5   5       58.35       61.79     12.61 o 
  -8   6   5        5.55        4.62      7.21 o 
  -7   6   5        3.73        4.09      4.88 o 
  -6   6   5        4.67        2.12      2.48 o 
  -5   6   5       12.64       11.07      2.94 o 
  -4   6   5      545.13      528.22     25.53 o 
  -3   6   5       32.02       29.55      4.36 o 
  -2   6   5       16.08       14.89      3.75 o 
  -1   6   5        0.14        0.42      1.78 o 
   0   6   5        2.81        2.77      3.00 o 
   1   6   5        0.04        0.86      1.58 o 
   2   6   5        4.77        3.02      2.06 o 
   3   6   5        1.65        0.96      4.60 o 
   4   6   5       22.72       23.61      7.26 o 
  -7   7   5        0.08        0.15      1.29 o 
  -6   7   5       21.05       28.30      5.68 o 
  -5   7   5        0.54        0.52      1.96 o 
  -4   7   5        4.72        4.23      4.40 o 
  -3   7   5       86.08       80.30      7.19 o 
  -2   7   5      523.02      541.64     18.70 o 
  -1   7   5        0.03        0.09      2.25 o 
   0   7   5        9.01        8.35      9.79 o 
   1   7   5        4.99        5.91      8.46 o 
   2   7   5        3.15        3.01      4.91 o 
   3   7   5       14.49       12.01      4.86 o 
  -7   8   5       14.90       18.50      4.54 o 
  -6   8   5       15.47       16.70      4.57 o 
  -5   8   5        7.18       10.87      4.29 o 
  -4   8   5        2.97        1.78      3.69 o 
  -3   8   5       64.75       67.44      7.75 o 
  -2   8   5       57.73       54.47      7.22 o 
  -1   8   5       35.26       31.17      5.25 o 
   0   8   5       33.87       39.95      6.11 o 
   1   8   5        1.14        1.00      2.12 o 
   2   8   5       25.71       27.61      6.98 o 
  -5   9   5       13.73        9.77     14.59 o 
  -4   9   5       29.93       40.19      7.05 o 
  -3   9   5       58.65       65.93     10.78 o 
  -2   9   5        0.00        0.32      2.20 o 
  -1   9   5       39.47       44.44      7.19 o 
   0   9   5        1.38        1.23      4.04 o 
   0 -12   6        3.42        3.45      3.96 o 
   1 -12   6        0.39        0.97      2.31 o 
   2 -12   6        0.00        0.70      1.42 o 
   3 -12   6       98.05       95.49      8.03 o 
  -2 -11   6        1.13        2.01      3.78 o 
  -1 -11   6        4.40        2.98      3.86 o 
   0 -11   6        5.01        4.96      3.81 o 
   1 -11   6       12.34       11.63      3.00 o 
   2 -11   6        0.76        0.95      0.96 o 
   3 -11   6        0.91        1.42      1.91 o 
   4 -11   6       67.83       72.45      9.60 o 
   5 -11   6       35.07       40.69      5.92 o 
  -3 -10   6       17.68       18.02      5.10 o 
  -2 -10   6        0.72        0.41      1.12 o 
  -1 -10   6        2.45        2.23      1.98 o 
   0 -10   6       13.91       15.07      3.54 o 
   1 -10   6       89.11       81.42      7.11 o 
   2 -10   6       89.50       89.65      6.32 o 
   3 -10   6      100.19       94.48      8.71 o 
   4 -10   6       24.01       25.06      6.00 o 
   5 -10   6        1.18        0.30      0.95 o 
   6 -10   6       25.93       26.35      4.84 o 
  -5  -9   6        0.47        0.72      1.96 o 
  -4  -9   6       79.87       72.45      8.83 o 
  -3  -9   6      129.64      132.73     11.70 o 
  -2  -9   6        7.96        9.47      2.64 o 
  -1  -9   6       44.17       42.96      3.81 o 
   0  -9   6       25.21       21.16      3.53 o 
   1  -9   6      271.59      268.29     10.46 o 
   2  -9   6        0.00        0.20      0.99 o 
   3  -9   6       45.37       44.81      4.84 o 
   4  -9   6       62.55       52.28     13.71 o 
   5  -9   6        7.61       10.22      4.20 o 
   6  -9   6       48.03       45.17      6.93 o 
  -5  -8   6      120.36      132.13     14.03 o 
  -4  -8   6        9.75        9.30      8.27 o 
  -3  -8   6       58.66       55.55      3.85 o 
  -2  -8   6        2.55        2.30      2.58 o 
  -1  -8   6       65.47       61.69      5.05 o 
   0  -8   6       13.43       11.48      2.72 o 
   1  -8   6      561.92      561.37     21.53 o 
   2  -8   6        8.78       10.43      7.26 o 
   3  -8   6        0.15        0.74      1.43 o 
   4  -8   6      458.22      466.87     16.60 o 
   5  -8   6        1.82        0.43      1.49 o 
   6  -8   6        8.84        7.18     10.48 o 
   7  -8   6       13.96       13.89      3.44 o 
  -6  -7   6        0.79        0.78      2.20 o 
  -5  -7   6        6.26        6.05      7.28 o 
  -4  -7   6        0.19        0.50      1.25 o 
  -3  -7   6        0.47        1.96      1.10 o 
  -2  -7   6      153.71      149.35      7.55 o 
  -1  -7   6       13.14       16.26      2.20 o 
   0  -7   6        4.30        3.80      1.85 o 
   1  -7   6       75.66       74.80      4.28 o 
   2  -7   6      678.76      667.05     16.02 o 
   3  -7   6     1467.99     1574.80     73.99 o 
   4  -7   6       25.08       26.24      4.29 o 
   5  -7   6        9.64       11.15      4.08 o 
   6  -7   6        1.39        1.40      1.62 o 
   7  -7   6        0.78        1.29      2.06 o 
  -7  -6   6        0.54        0.86      3.25 o 
  -6  -6   6       72.41       78.21     11.54 o 
  -5  -6   6        2.82        4.51      4.77 o 
  -4  -6   6       32.91       29.61      2.84 o 
  -3  -6   6        3.83        5.32      1.99 o 
  -2  -6   6       38.30       39.71      2.94 o 
  -1  -6   6       13.08       13.42      2.01 o 
   0  -6   6       87.09       89.96      5.31 o 
   1  -6   6      185.58      198.26     10.78 o 
   2  -6   6      386.96      399.36     11.91 o 
   3  -6   6        5.58        7.91      6.15 o 
   4  -6   6        2.31        3.87      2.53 o 
   5  -6   6        4.57        4.38      5.71 o 
   6  -6   6       37.06       41.48      5.80 o 
   7  -6   6       92.63      120.24     11.90 o 
  -7  -5   6       42.40       43.89     10.50 o 
  -6  -5   6      228.53      249.30     18.19 o 
  -5  -5   6        1.30        1.67      1.83 o 
  -4  -5   6        2.15        1.77      1.47 o 
  -3  -5   6      105.01      110.71      4.75 o 
  -2  -5   6       17.92       17.73      2.95 o 
  -1  -5   6       84.16       77.53      3.93 o 
   0  -5   6       16.44       11.98      1.66 o 
   1  -5   6       87.85       92.25      4.01 o 
   2  -5   6       36.86       32.52      3.24 o 
   3  -5   6      141.32      140.78      7.28 o 
   4  -5   6     1715.82     1777.23     26.23 o 
   5  -5   6       15.34       13.18      3.09 o 
   6  -5   6        9.95        9.60      7.15 o 
   7  -5   6        7.82        3.74     10.55 o 
   8  -5   6       11.22        7.20     11.27 o 
  -8  -4   6        0.29        1.49      4.04 o 
  -7  -4   6       42.16       48.93     10.36 o 
  -6  -4   6       75.86       67.49     10.05 o 
  -5  -4   6      144.04      146.83     10.08 o 
  -4  -4   6      578.51      598.34     18.05 o 
  -3  -4   6        8.30       12.02      4.65 o 
  -2  -4   6        0.04        0.16      1.16 o 
  -1  -4   6       49.26       45.17      2.25 o 
   0  -4   6        5.11        6.11      1.37 o 
   1  -4   6       31.91       37.71      3.51 o 
   2  -4   6       36.56       35.34      3.17 o 
   3  -4   6       40.96       37.68      3.95 o 
   4  -4   6        5.02        5.10      3.35 o 
   5  -4   6       80.55       72.27      8.58 o 
   6  -4   6       36.72       37.20      5.50 o 
   7  -4   6       13.03       14.51      3.80 o 
  -8  -3   6        7.93        8.03     15.91 o 
  -7  -3   6        3.02        4.06      6.84 o 
  -6  -3   6       11.18        8.49     11.48 o 
  -5  -3   6       89.88       91.92      5.70 o 
  -4  -3   6       45.48       40.87      3.88 o 
  -3  -3   6       43.55       48.64      3.32 o 
  -2  -3   6      348.57      340.25      5.87 o 
  -1  -3   6     1389.63     1336.06    131.40 o 
   0  -3   6       44.64       43.79      2.03 o 
   1  -3   6        0.00        0.24      0.65 o 
   2  -3   6        0.91        2.71      2.29 o 
   3  -3   6        1.36        2.08      3.09 o 
   4  -3   6      624.94      610.82     16.24 o 
   5  -3   6       85.17       87.08     10.31 o 
   6  -3   6        7.15        5.29      8.62 o 
   7  -3   6       23.54       29.91      5.54 o 
  -8  -2   6      126.29      155.66     22.78 o 
  -7  -2   6        1.43        1.57      3.85 o 
  -6  -2   6        4.79        3.07      3.03 o 
  -5  -2   6        7.86        9.13      3.81 o 
  -4  -2   6       67.63       58.12      5.87 o 
  -3  -2   6      628.03      614.13     43.27 o 
  -2  -2   6     1022.90     1003.19     10.87 o 
  -1  -2   6      369.66      389.92      7.52 o 
   0  -2   6       22.69       21.73      2.29 o 
   1  -2   6     1899.03     2190.97     71.60 o 
   2  -2   6       32.33       31.02      3.09 o 
   3  -2   6       25.70       23.42      2.67 o 
   4  -2   6       60.45       61.62      5.84 o 
   5  -2   6       77.74       69.78      8.05 o 
   6  -2   6       45.13       40.15      6.49 o 
  -9  -1   6        7.53        4.00     14.93 o 
  -8  -1   6       31.97       35.88      9.09 o 
  -7  -1   6        3.19        4.69      8.63 o 
  -6  -1   6       15.45       15.25      3.13 o 
  -5  -1   6       23.48       26.17      4.07 o 
  -4  -1   6        6.38        6.79      5.97 o 
  -3  -1   6       24.15       25.60      2.58 o 
  -2  -1   6      121.55      112.48      3.68 o 
  -1  -1   6      146.04      137.66      9.75 o 
   0  -1   6        0.64        2.26      1.77 o 
   1  -1   6      180.43      189.14      3.67 o 
   2  -1   6        9.45       12.30      1.68 o 
   3  -1   6       34.18       28.57      2.75 o 
   4  -1   6       14.68       15.59      3.23 o 
   5  -1   6      170.62      170.88     11.58 o 
   6  -1   6       33.68       30.52      5.39 o 
  -9   0   6        6.68        4.82      7.67 o 
  -8   0   6        3.14        1.97      4.76 o 
  -7   0   6       58.37       52.19      5.23 o 
  -6   0   6        3.21        4.78      3.81 o 
  -5   0   6       23.14       21.44      3.92 o 
  -4   0   6       57.58       61.68      6.55 o 
  -3   0   6       45.04       54.13      6.92 o 
  -2   0   6      320.14      296.61      5.90 o 
  -1   0   6       25.37       22.42      1.85 o 
   0   0   6      166.34      195.00      8.92 o 
   1   0   6       58.37       61.22      3.17 o 
   2   0   6      137.59      131.37      5.48 o 
   3   0   6      205.17      191.89      9.92 o 
   4   0   6      303.22      281.56     19.38 o 
   5   0   6        6.86        5.61      7.44 o 
  -9   1   6       12.99        9.80     17.06 o 
  -8   1   6        4.25        4.40      8.66 o 
  -7   1   6        5.17        3.77      5.64 o 
  -6   1   6        4.94        2.59      2.08 o 
  -5   1   6       26.45       24.39      3.72 o 
  -4   1   6       96.26       98.90      7.69 o 
  -3   1   6       43.58       46.05      3.14 o 
  -2   1   6       56.06       56.98      2.83 o 
  -1   1   6       30.49       30.72      2.51 o 
   0   1   6       72.10       69.02      2.12 o 
   1   1   6       34.28       34.12      1.93 o 
   2   1   6        7.22        6.17      1.38 o 
   3   1   6       13.55       13.06      3.26 o 
   4   1   6      115.47      113.03     13.70 o 
   5   1   6       75.83       67.96      6.93 o 
  -9   2   6       15.19       18.49      6.66 o 
  -8   2   6        0.17        2.03      2.59 o 
  -7   2   6       21.20       13.48      5.88 o 
  -6   2   6      154.00      147.16     11.32 o 
  -5   2   6       26.84       22.48      4.40 o 
  -4   2   6       26.77       17.72      3.04 o 
  -3   2   6       12.87       14.17      1.93 o 
  -2   2   6      422.44      447.46     11.39 o 
  -1   2   6       62.13       61.41      3.19 o 
   0   2   6       19.50       20.82      1.34 o 
   1   2   6      158.33      150.45      5.36 o 
   2   2   6        0.76        1.50      1.76 o 
   3   2   6       34.67       33.77      4.24 o 
   4   2   6        9.29       10.02      2.98 o 
  -9   3   6       38.64       54.96     10.71 o 
  -8   3   6       74.57       87.20      9.99 o 
  -7   3   6        6.51        7.27      8.02 o 
  -6   3   6       27.04       22.56      3.46 o 
  -5   3   6       19.13       20.55      3.34 o 
  -4   3   6       94.95       88.12      4.87 o 
  -3   3   6       28.95       24.29      3.15 o 
  -2   3   6        8.54        6.41      1.13 o 
  -1   3   6        0.10        0.34      1.08 o 
   0   3   6      212.01      206.09     12.31 o 
   1   3   6        5.55        4.94      1.24 o 
   2   3   6      225.37      222.47     12.88 o 
   3   3   6        5.91        3.23     12.77 o 
   4   3   6        8.44        5.61      2.67 o 
  -8   4   6        0.00        0.53      1.56 o 
  -7   4   6        4.89        6.08      7.19 o 
  -6   4   6        9.57        8.44      6.90 o 
  -5   4   6        9.12       10.84      2.65 o 
  -4   4   6       19.84       20.97      2.89 o 
  -3   4   6       22.04       22.30      2.37 o 
  -2   4   6       36.29       33.09      3.09 o 
  -1   4   6       56.76       56.50      1.72 o 
   0   4   6        1.21        1.49      2.31 o 
   1   4   6       26.28       23.97      3.60 o 
   2   4   6       16.88       17.14      3.34 o 
   3   4   6        0.64        0.92      1.61 o 
   4   4   6        9.71        7.49      5.23 o 
  -8   5   6      229.77      275.67     15.47 o 
  -7   5   6       21.13       26.08      3.75 o 
  -6   5   6       33.45       27.16      4.42 o 
  -5   5   6      344.21      355.78     13.71 o 
  -4   5   6       46.86       44.93      4.12 o 
  -3   5   6       30.00       25.84      2.36 o 
  -2   5   6       57.12       62.63      5.88 o 
  -1   5   6       13.39       13.37      3.71 o 
   0   5   6       41.68       47.43      5.31 o 
   1   5   6       10.86        9.67      3.17 o 
   2   5   6       19.54       15.17      3.04 o 
   3   5   6        0.00        0.47      2.71 o 
   4   5   6       39.29       39.40      9.06 o 
  -8   6   6       17.48       20.73      3.55 o 
  -7   6   6       10.27        9.65      4.99 o 
  -6   6   6       32.29       29.93      3.70 o 
  -5   6   6        5.31        2.52      2.54 o 
  -4   6   6       15.97       16.86      5.33 o 
  -3   6   6       17.47       17.63      4.96 o 
  -2   6   6        0.07        0.77      0.99 o 
  -1   6   6        3.95        6.20      5.37 o 
   0   6   6       10.35        6.25      7.60 o 
   1   6   6        0.99        0.97      1.47 o 
   2   6   6       13.10       13.80      4.06 o 
   3   6   6        0.01        0.73      3.47 o 
  -7   7   6        4.35        5.03      5.04 o 
  -6   7   6        4.92        4.30      8.65 o 
  -5   7   6       27.01       31.01      5.36 o 
  -4   7   6      104.74      109.53      9.80 o 
  -3   7   6      287.61      290.63     26.17 o 
  -2   7   6      127.71      141.38     10.97 o 
  -1   7   6      235.75      241.78     15.37 o 
   0   7   6       16.10       14.36      4.87 o 
   1   7   6       19.23       26.32      4.83 o 
   2   7   6       19.91       22.59      4.53 o 
  -6   8   6       12.45       10.83      3.60 o 
  -5   8   6      108.08      116.82     14.42 o 
  -4   8   6        1.91        1.35      2.15 o 
  -3   8   6        2.82        2.53      4.73 o 
  -2   8   6       86.05      101.82     11.13 o 
  -1   8   6      112.66      108.72     11.35 o 
   0   8   6        0.05        0.55      1.98 o 
   1   8   6        0.70        0.37      1.14 o 
  -4   9   6        5.41        4.77      9.21 o 
  -3   9   6        0.83        1.63      3.52 o 
  -2   9   6       74.32       91.57     10.05 o 
  -2 -11   7        2.93        1.68      5.06 o 
  -1 -11   7       88.07       91.80      8.92 o 
   0 -11   7       98.20      104.20      9.82 o 
   1 -11   7      120.33      125.44     10.14 o 
   2 -11   7        5.48        8.50      3.35 o 
   3 -11   7       16.10       14.07      3.62 o 
   4 -11   7       41.61       39.31      5.55 o 
  -3 -10   7       23.25       22.45      4.65 o 
  -2 -10   7        8.11        6.47      5.07 o 
  -1 -10   7       16.75       14.56      2.52 o 
   0 -10   7      102.44      108.84      7.03 o 
   1 -10   7      115.25      123.56      7.57 o 
   2 -10   7        4.04        4.42      4.32 o 
   3 -10   7      105.50      106.92      8.85 o 
   4 -10   7        1.58        2.75      5.11 o 
   5 -10   7       54.78       55.67      8.13 o 
  -4  -9   7        0.83        0.89      5.90 o 
  -3  -9   7       26.23       25.11      5.85 o 
  -2  -9   7       18.95       18.88      2.79 o 
  -1  -9   7        3.10        3.34      3.05 o 
   0  -9   7        2.35        2.16      2.02 o 
   1  -9   7       22.64       25.08      2.92 o 
   2  -9   7        4.22        5.86      4.12 o 
   3  -9   7        1.97        1.79      3.16 o 
   4  -9   7       14.21       14.87      3.23 o 
   5  -9   7        2.37        1.08      2.04 o 
   6  -9   7       14.20       17.97      3.91 o 
  -5  -8   7       28.76       29.39      5.62 o 
  -4  -8   7        0.03        0.26      2.14 o 
  -3  -8   7       92.30       85.13      7.34 o 
  -2  -8   7       24.68       22.10      2.90 o 
  -1  -8   7       40.06       38.00      4.18 o 
   0  -8   7       24.34       20.90      2.73 o 
   1  -8   7       12.20       11.77      3.24 o 
   2  -8   7       11.47        9.75      7.42 o 
   3  -8   7      104.11      102.74      7.22 o 
   4  -8   7       85.47       78.85      8.96 o 
   5  -8   7       41.82       41.45      5.27 o 
   6  -8   7        7.55       10.22      4.18 o 
   7  -8   7      105.16      142.06     10.22 o 
  -6  -7   7        0.26        0.86      1.73 o 
  -5  -7   7       18.21       17.49      8.89 o 
  -4  -7   7       17.38       17.85      3.52 o 
  -3  -7   7        1.80        2.81      2.84 o 
  -2  -7   7       28.52       22.41      2.54 o 
  -1  -7   7       14.32       12.68      2.05 o 
   0  -7   7      170.53      175.20      6.55 o 
   1  -7   7      129.62      130.02      6.11 o 
   2  -7   7      149.82      137.49      9.29 o 
   3  -7   7        7.55        8.64      5.60 o 
   4  -7   7       36.28       38.13      5.21 o 
   5  -7   7       75.90       75.75      8.54 o 
   6  -7   7       14.75       18.66      3.70 o 
   7  -7   7        9.31       11.63      4.27 o 
  -7  -6   7        4.95        4.94     18.42 o 
  -6  -6   7        3.15        2.05      3.57 o 
  -5  -6   7        1.06        2.87      3.54 o 
  -4  -6   7       14.17       14.28      2.66 o 
  -3  -6   7       17.18       16.84      2.46 o 
  -2  -6   7      104.80      113.06      5.21 o 
  -1  -6   7       20.64       18.55      2.62 o 
   0  -6   7        0.29        1.39      1.03 o 
   1  -6   7        9.03        9.13      4.91 o 
   2  -6   7       23.44       25.25      2.90 o 
   3  -6   7      351.14      364.91     18.85 o 
   4  -6   7      883.16      927.06     34.00 o 
   5  -6   7      215.73      222.34     11.81 o 
   6  -6   7        5.56        7.99      3.89 o 
   7  -6   7        0.29        0.71      1.33 o 
  -7  -5   7       18.92       17.67      6.92 o 
  -6  -5   7       48.57       51.56     10.52 o 
  -5  -5   7       22.14       21.13      5.45 o 
  -4  -5   7        5.34        5.14      4.64 o 
  -3  -5   7       19.17       19.88      2.90 o 
  -2  -5   7        0.07        0.37      0.85 o 
  -1  -5   7        1.74        1.42      1.12 o 
   0  -5   7       13.67       14.38      1.48 o 
   1  -5   7        0.46        0.69      0.81 o 
   2  -5   7       39.77       38.56      3.91 o 
   3  -5   7       14.66       14.25      2.33 o 
   4  -5   7      203.04      201.62     14.05 o 
   5  -5   7        0.30        0.26      1.14 o 
   6  -5   7       66.25       72.17      6.61 o 
   7  -5   7       15.97       21.27      4.24 o 
  -8  -4   7        2.81        2.46      5.61 o 
  -7  -4   7        0.01       -0.12      4.21 o 
  -6  -4   7      123.35      138.44     21.04 o 
  -5  -4   7      740.40      741.46     16.84 o 
  -4  -4   7       60.91       60.54      4.77 o 
  -3  -4   7       73.44       70.63      3.78 o 
  -2  -4   7      299.56      312.11     12.54 o 
  -1  -4   7       12.94       12.64      1.32 o 
   0  -4   7      106.48      112.12      3.60 o 
   1  -4   7       47.40       39.94      3.00 o 
   2  -4   7        7.73        6.82      1.73 o 
   3  -4   7        1.28        0.97      1.08 o 
   4  -4   7       26.43       25.90      3.12 o 
   5  -4   7      775.01      723.13     37.53 o 
   6  -4   7      123.45      134.08     13.06 o 
   7  -4   7        2.77        2.32      5.35 o 
  -8  -3   7       46.04       50.64     10.54 o 
  -7  -3   7        4.17        6.09     12.52 o 
  -6  -3   7       17.64       16.66      2.90 o 
  -5  -3   7       27.89       30.95      3.90 o 
  -4  -3   7      128.90      121.72      6.59 o 
  -3  -3   7      586.85      608.32     29.31 o 
  -2  -3   7      298.42      278.92     18.45 o 
  -1  -3   7       37.47       33.88      1.84 o 
   0  -3   7        0.00        0.45      0.54 o 
   1  -3   7       14.53       14.90      1.53 o 
   2  -3   7       23.17       24.36      3.04 o 
   3  -3   7        2.77        2.51      2.15 o 
   4  -3   7       55.78       50.13      6.17 o 
   5  -3   7       46.67       42.70      8.09 o 
   6  -3   7        4.59        3.36      4.97 o 
   7  -3   7       53.80       54.73     10.24 o 
  -8  -2   7       10.01       10.69      6.99 o 
  -7  -2   7        2.56        6.26      8.00 o 
  -6  -2   7        0.03        0.65      2.94 o 
  -5  -2   7      112.41      107.58      8.25 o 
  -4  -2   7      244.02      234.28     13.31 o 
  -3  -2   7      118.98      108.27      6.47 o 
  -2  -2   7       71.52       67.91      3.10 o 
  -1  -2   7      172.74      172.18      7.41 o 
   0  -2   7      314.93      318.18      8.64 o 
   1  -2   7       83.94       82.85      7.31 o 
   2  -2   7       69.25       69.40      3.42 o 
   3  -2   7       32.67       28.22      3.49 o 
   4  -2   7        2.30        5.69      6.74 o 
   5  -2   7       10.11        8.13     11.40 o 
   6  -2   7        0.14        0.22      2.04 o 
  -8  -1   7       43.21       37.83      9.71 o 
  -7  -1   7       15.82       19.16      3.59 o 
  -6  -1   7        3.49        4.90      5.21 o 
  -5  -1   7        2.83        2.15      2.23 o 
  -4  -1   7       22.66       20.35      3.68 o 
  -3  -1   7        8.75        5.89      2.26 o 
  -2  -1   7       35.52       34.87      2.42 o 
  -1  -1   7      197.36      199.42     12.34 o 
   0  -1   7       43.84       39.11      4.01 o 
   1  -1   7      132.28      129.36      9.27 o 
   2  -1   7      382.39      379.13     17.24 o 
   3  -1   7       68.64       64.72      6.08 o 
   4  -1   7       35.78       30.57      4.94 o 
   5  -1   7       14.30       11.51      3.13 o 
   6  -1   7        1.95        0.61      1.40 o 
  -8   0   7       68.41       75.63     13.57 o 
  -7   0   7       10.23       11.27      3.47 o 
  -6   0   7       72.56       74.36      6.66 o 
  -5   0   7      286.47      288.20     16.37 o 
  -4   0   7        7.13        8.29      3.30 o 
  -3   0   7        8.34        7.44      1.59 o 
  -2   0   7       18.23       16.67      1.32 o 
  -1   0   7       60.93       56.95      4.36 o 
   0   0   7       67.99       75.74      5.90 o 
   1   0   7       31.93       34.91      4.04 o 
   2   0   7      103.07       99.84      4.52 o 
   3   0   7        4.90        4.11      6.81 o 
   4   0   7        0.10        0.12      1.24 o 
  -8   1   7       32.86       46.85     10.10 o 
  -7   1   7       72.00       65.24      7.96 o 
  -6   1   7      154.01      120.73     10.27 o 
  -5   1   7        3.77        1.66      1.40 o 
  -4   1   7       26.64       24.49      3.75 o 
  -3   1   7       20.31       21.01      2.52 o 
  -2   1   7       28.55       25.31      2.40 o 
  -1   1   7      875.86      843.51     33.09 o 
   0   1   7       34.04       35.12      2.43 o 
   1   1   7        3.05        3.29      1.72 o 
   2   1   7       14.67       15.45      4.69 o 
   3   1   7       11.75       15.13     13.14 o 
   4   1   7       45.51       56.20      7.40 o 
  -8   2   7        0.04        0.14      2.49 o 
  -7   2   7       24.84       23.04      5.43 o 
  -6   2   7        0.89        2.14      2.41 o 
  -5   2   7       37.64       33.31      3.64 o 
  -4   2   7        2.89        4.89      3.33 o 
  -3   2   7       65.52       64.10      3.85 o 
  -2   2   7      125.57      115.52      7.40 o 
  -1   2   7        7.68        7.75      1.57 o 
   0   2   7       33.38       31.09      1.62 o 
   1   2   7      302.55      313.95      6.78 o 
   2   2   7      127.22      115.76      9.75 o 
   3   2   7        0.97        1.70      2.47 o 
   4   2   7        0.91        1.52      2.76 o 
  -8   3   7       21.42       24.17      5.33 o 
  -7   3   7       23.39       32.59      4.38 o 
  -6   3   7       16.31        9.76      2.60 o 
  -5   3   7      451.45      423.04     20.52 o 
  -4   3   7       16.69       14.01      3.44 o 
  -3   3   7        0.04        0.38      1.18 o 
  -2   3   7       40.11       41.50      3.02 o 
  -1   3   7      279.37      291.61      6.31 o 
   0   3   7      334.21      330.34     12.86 o 
   1   3   7       16.09       17.82      1.81 o 
   2   3   7       49.25       51.38      6.29 o 
   3   3   7        1.13        0.72      1.74 o 
   4   3   7       43.18       46.74      6.91 o 
  -8   4   7       39.27       54.36      5.44 o 
  -7   4   7        9.34       11.35      3.46 o 
  -6   4   7       64.44       73.40      7.09 o 
  -5   4   7      139.19      138.39      7.06 o 
  -4   4   7       41.52       40.23      4.29 o 
  -3   4   7       42.61       38.55      3.47 o 
  -2   4   7       24.65       25.36      2.31 o 
  -1   4   7       48.99       46.64      4.74 o 
   0   4   7       93.20      102.05      8.34 o 
   1   4   7      199.65      191.10     10.69 o 
   2   4   7        0.01        0.24      1.25 o 
   3   4   7        0.75        0.24      1.75 o 
   4   4   7       11.16       13.48      4.91 o 
  -8   5   7        3.10        2.10      3.16 o 
  -7   5   7       14.03       19.11      3.54 o 
  -6   5   7       29.40       28.27      3.88 o 
  -5   5   7       82.65       73.35      6.88 o 
  -4   5   7        3.16        2.31      2.48 o 
  -3   5   7       11.67       10.33      2.58 o 
  -2   5   7      110.13      108.38      7.81 o 
  -1   5   7       84.52       85.85      6.65 o 
   0   5   7       86.24       84.00      6.64 o 
   1   5   7        7.23        5.46      8.04 o 
   2   5   7       25.58       32.44      4.56 o 
   3   5   7       16.08       14.85      3.57 o 
   4   5   7        4.25        2.27      6.63 o 
  -7   6   7      124.78      156.63     12.06 o 
  -6   6   7       65.42       76.38      9.11 o 
  -5   6   7        3.95        1.92      2.26 o 
  -4   6   7       51.90       49.15      5.90 o 
  -3   6   7       40.59       42.55      6.60 o 
  -2   6   7       91.22       89.68     10.02 o 
  -1   6   7      148.73      162.74     15.39 o 
   0   6   7       22.48       28.68      5.11 o 
   1   6   7       35.54       37.95      5.02 o 
   2   6   7       22.99       18.45      4.13 o 
   3   6   7        4.95        2.33      9.06 o 
  -6   7   7       11.43       16.92      4.17 o 
  -5   7   7        3.37        1.90      3.32 o 
  -4   7   7       45.71       52.64      8.80 o 
  -3   7   7       42.21       36.25      5.29 o 
  -2   7   7       56.73       53.38      6.42 o 
  -1   7   7       11.48       10.85      4.06 o 
   0   7   7       25.93       28.61      5.14 o 
   1   7   7        0.48        0.74      2.49 o 
  -4   8   7       21.29       23.90      4.59 o 
  -3   8   7       13.36       15.38      3.65 o 
  -2   8   7       33.32       25.96      4.55 o 
  -1   8   7      345.44      371.02     21.48 o 
  -1 -11   8       22.08       25.56      3.32 o 
   0 -11   8        1.63        0.40      1.23 o 
   1 -11   8      195.54      198.61     17.17 o 
   2 -11   8       11.73        8.95      3.77 o 
   3 -11   8       67.02       69.72      5.89 o 
  -3 -10   8       19.03       17.03      4.55 o 
  -2 -10   8        1.12        1.05      1.57 o 
  -1 -10   8        0.72        0.69      1.25 o 
   0 -10   8      111.74      116.82      7.44 o 
   1 -10   8        3.01        4.39      4.12 o 
   2 -10   8      214.46      218.14     11.48 o 
   3 -10   8      170.14      183.92     16.49 o 
   4 -10   8       52.73       37.56      6.37 o 
   5 -10   8        0.36        0.25      1.43 o 
  -4  -9   8        1.84        0.91      2.80 o 
  -3  -9   8       24.85       25.50      4.59 o 
  -2  -9   8       11.16        8.15      7.07 o 
  -1  -9   8        0.01        0.29      0.91 o 
   0  -9   8       45.98       45.53      4.83 o 
   1  -9   8       15.16       16.62      2.56 o 
   2  -9   8       30.99       32.49      4.21 o 
   3  -9   8        1.12        1.72      2.33 o 
   4  -9   8        8.55        6.78      9.25 o 
   5  -9   8        3.02        1.80      2.93 o 
  -5  -8   8        2.65        2.46      3.41 o 
  -4  -8   8        2.22        2.38      2.76 o 
  -3  -8   8      177.79      184.22     13.40 o 
  -2  -8   8       55.34       45.89      3.74 o 
  -1  -8   8       15.55       16.12      2.38 o 
   0  -8   8       11.51       12.24      5.73 o 
   1  -8   8        0.03        0.58      1.30 o 
   2  -8   8       48.98       46.40      3.82 o 
   3  -8   8      103.86      106.84     10.39 o 
   4  -8   8       13.66       16.66      4.08 o 
   5  -8   8        0.38        0.60      2.03 o 
   6  -8   8        9.38       13.05      4.16 o 
  -6  -7   8        0.72       -0.12      3.67 o 
  -5  -7   8        4.69        3.61      6.09 o 
  -4  -7   8        2.70        1.69      2.17 o 
  -3  -7   8       35.79       34.87      3.24 o 
  -2  -7   8        0.23        0.45      0.87 o 
  -1  -7   8       29.24       21.80      2.57 o 
   0  -7   8       76.86       66.53      4.76 o 
   1  -7   8       33.37       30.42      3.02 o 
   2  -7   8       17.91       15.80      3.40 o 
   3  -7   8        0.01        0.28      2.00 o 
   4  -7   8       95.29       89.98      9.32 o 
   5  -7   8        0.98        0.78      1.34 o 
   6  -7   8        0.05        0.62      2.10 o 
  -6  -6   8       31.85       41.32     10.42 o 
  -5  -6   8       59.54       54.88      9.03 o 
  -4  -6   8        0.06        0.47      1.06 o 
  -3  -6   8       17.47       18.07      2.36 o 
  -2  -6   8       17.25       15.07      2.08 o 
  -1  -6   8        4.59        2.08      1.76 o 
   0  -6   8      132.69      126.36      5.06 o 
   1  -6   8      214.00      211.72      6.27 o 
   2  -6   8       44.85       43.92      4.21 o 
   3  -6   8      385.53      383.18     21.62 o 
   4  -6   8       14.78       17.45      2.91 o 
   5  -6   8       43.08       43.27      5.52 o 
   6  -6   8        0.03        0.63      1.22 o 
   7  -6   8       39.66       42.33      6.94 o 
  -7  -5   8        1.02        0.90      3.71 o 
  -6  -5   8       91.71      116.03     15.74 o 
  -5  -5   8        8.41        8.84      2.46 o 
  -4  -5   8        0.04        0.67      1.18 o 
  -3  -5   8      196.34      194.77      9.16 o 
  -2  -5   8      198.44      207.58      6.52 o 
  -1  -5   8       58.85       60.21      2.78 o 
   0  -5   8        1.10        1.59      0.95 o 
   1  -5   8       13.03        9.74      1.75 o 
   2  -5   8        5.16        4.22      1.38 o 
   3  -5   8      297.32      275.29     22.76 o 
   4  -5   8      367.44      383.23     16.28 o 
   5  -5   8       75.76       77.32      8.09 o 
   6  -5   8       94.08       93.94      9.74 o 
   7  -5   8       62.37       57.66      7.41 o 
  -7  -4   8        1.86        2.23      5.32 o 
  -6  -4   8        0.58        0.88      3.88 o 
  -5  -4   8      146.41      147.04      9.10 o 
  -4  -4   8        0.31        0.82      2.16 o 
  -3  -4   8       29.00       28.69      3.27 o 
  -2  -4   8       94.04       92.63      3.44 o 
  -1  -4   8       31.60       28.17      2.00 o 
   0  -4   8       17.63       19.41      2.39 o 
   1  -4   8        6.23        5.94      1.84 o 
   2  -4   8        2.13        2.66      2.82 o 
   3  -4   8        4.86        5.19      1.90 o 
   4  -4   8        0.07        0.24      0.86 o 
   5  -4   8      160.38      168.24     15.14 o 
   6  -4   8        1.24        1.45      4.49 o 
   7  -4   8        3.18        3.02      4.93 o 
  -8  -3   8       30.29       45.49     11.21 o 
  -6  -3   8        0.54        0.60      1.63 o 
  -5  -3   8      123.42      120.17      8.26 o 
  -4  -3   8      403.52      396.58     20.32 o 
  -3  -3   8     1787.59     1901.12     76.60 o 
  -2  -3   8       21.57       21.23      2.59 o 
  -1  -3   8        1.13        0.27      1.13 o 
   0  -3   8       45.77       48.09      4.54 o 
   1  -3   8       20.59       19.18      4.76 o 
   2  -3   8       49.75       41.82      1.88 o 
   3  -3   8        6.32        7.53      2.58 o 
   4  -3   8        1.39        1.73      2.84 o 
   5  -3   8        9.88       10.88      9.43 o 
   6  -3   8        1.70        0.78      2.36 o 
  -8  -2   8      116.34      130.60     16.63 o 
  -7  -2   8        0.76        1.38      4.57 o 
  -6  -2   8      153.18      165.82     11.19 o 
  -5  -2   8        2.51        1.95      1.88 o 
  -4  -2   8      108.04      107.57      6.58 o 
  -3  -2   8       27.96       28.10      2.42 o 
  -2  -2   8      150.80      141.22      6.48 o 
  -1  -2   8        3.09        4.05      3.20 o 
   0  -2   8      252.00      216.75     40.47 o 
   1  -2   8        3.93        6.80      8.42 o 
   2  -2   8        2.28        2.75      0.52 o 
   3  -2   8        9.47       10.55     11.67 o 
   4  -2   8        7.41        7.58     11.22 o 
   5  -2   8        3.52        4.15      8.43 o 
   6  -2   8        0.41        0.47      1.40 o 
  -8  -1   8        1.07        1.81      3.49 o 
  -7  -1   8       28.00       29.36      4.59 o 
  -6  -1   8        3.79        4.18      4.33 o 
  -5  -1   8        6.91       11.33      2.99 o 
  -4  -1   8       14.60       10.13      3.62 o 
  -3  -1   8      267.30      242.31     18.93 o 
  -2  -1   8     1476.67     1482.48    122.04 o 
  -1  -1   8        1.57        2.13      1.65 o 
   0  -1   8       67.87       60.12      4.92 o 
   1  -1   8      112.79      113.77      8.48 o 
   2  -1   8       52.27       53.87      6.51 o 
   3  -1   8      100.15       95.72     10.43 o 
   4  -1   8       25.42       21.02      4.42 o 
   5  -1   8       29.81       28.47      5.16 o 
   6  -1   8       15.25       10.37      3.08 o 
  -8   0   8        0.94        2.31      4.82 o 
  -7   0   8        1.90        3.33      4.04 o 
  -6   0   8        5.85        3.78      3.83 o 
  -5   0   8        2.11        1.25      1.16 o 
  -4   0   8        7.34        8.29      3.10 o 
  -3   0   8       89.15       80.09      3.71 o 
  -2   0   8      149.10      149.02      3.56 o 
  -1   0   8        1.36        1.00      0.99 o 
   0   0   8      203.76      217.36     13.06 o 
   1   0   8        7.48        7.79      6.04 o 
   2   0   8       35.65       35.89     12.68 o 
   3   0   8       51.33       57.53      9.96 o 
   4   0   8       96.06      112.49     16.12 o 
   5   0   8        1.30        1.39      4.57 o 
  -8   1   8       29.37       37.30     10.23 o 
  -7   1   8       54.36       51.00      6.22 o 
  -6   1   8        0.74        1.32      2.07 o 
  -5   1   8       12.97       14.71      3.25 o 
  -4   1   8       65.07       56.35      4.30 o 
  -3   1   8       10.94       10.57      2.05 o 
  -2   1   8      169.34      175.49      5.42 o 
  -1   1   8       22.22       20.74      2.67 o 
   0   1   8        0.28        0.36      0.65 o 
   1   1   8      103.94      115.35      5.66 o 
   2   1   8        6.06        7.22      8.85 o 
   3   1   8       25.88       29.50      6.17 o 
   4   1   8       20.73       26.89      5.58 o 
   5   1   8        8.26        3.67      9.84 o 
  -8   2   8       30.88       39.68      5.73 o 
  -7   2   8       22.51       25.74      4.70 o 
  -6   2   8       13.50       10.52      2.71 o 
  -5   2   8      234.56      197.04      9.13 o 
  -4   2   8       19.28       14.56      3.05 o 
  -3   2   8       14.86       12.56      1.85 o 
  -2   2   8        7.96        6.82      2.09 o 
  -1   2   8      243.50      246.64      5.91 o 
   0   2   8       47.34       42.19      2.97 o 
   1   2   8      203.26      207.12     10.32 o 
   2   2   8       25.84       27.85      4.60 o 
   3   2   8        3.51        3.19      4.15 o 
   4   2   8       11.51        6.42     13.39 o 
  -8   3   8        0.06        0.29      1.07 o 
  -7   3   8        1.02        0.31      1.66 o 
  -6   3   8       50.21       53.50      5.11 o 
  -5   3   8      157.21      166.18      8.12 o 
  -4   3   8        6.13        5.54      4.08 o 
  -3   3   8       73.09       66.70      5.72 o 
  -2   3   8       42.57       43.49      3.58 o 
  -1   3   8      185.45      178.78      9.45 o 
   0   3   8       10.12        9.88      1.39 o 
   1   3   8       91.39       82.62      6.41 o 
   2   3   8       70.85       65.66      7.53 o 
   3   3   8        1.11        0.82      3.43 o 
  -7   4   8        0.79        0.91      2.00 o 
  -6   4   8        8.75        9.27      3.25 o 
  -5   4   8       20.28       25.75      3.57 o 
  -4   4   8      236.51      228.49      8.57 o 
  -3   4   8      145.79      145.59      6.68 o 
  -2   4   8       72.91       69.80      5.65 o 
  -1   4   8        0.02        0.91      2.98 o 
   0   4   8       38.00       35.83      4.05 o 
   1   4   8       53.20       49.70      6.18 o 
   2   4   8      138.32      146.14     15.90 o 
   3   4   8       66.45       63.84     10.60 o 
  -7   5   8       45.40       46.60      6.56 o 
  -6   5   8        1.59        1.16      1.81 o 
  -5   5   8        5.68        8.90      5.26 o 
  -4   5   8        0.12        0.79      2.08 o 
  -3   5   8        0.78        1.54      2.24 o 
  -2   5   8       81.21       78.98      9.54 o 
  -1   5   8       74.79       74.33      8.62 o 
   0   5   8        3.16        1.48      4.05 o 
   1   5   8        1.47        2.14      5.42 o 
   2   5   8        1.35        0.47      2.69 o 
  -6   6   8       14.89       16.33      3.79 o 
  -5   6   8       10.18        6.28      9.99 o 
  -4   6   8        1.91        3.76      3.54 o 
  -3   6   8        2.50        1.99      4.21 o 
  -2   6   8        1.86        0.78      2.15 o 
  -1   6   8       78.81       71.02      6.91 o 
   0   6   8       31.70       34.24      8.19 o 
   1   6   8        4.88        3.73      3.32 o 
  -5   7   8       15.31       22.01      4.61 o 
  -4   7   8        3.41        3.69      4.60 o 
  -3   7   8       13.94       13.72      4.46 o 
  -2   7   8        0.06       -0.13      3.76 o 
  -1   7   8       67.68       60.72     10.65 o 
   0   7   8       48.76       38.70      8.38 o 
   0 -11   9       22.91       22.36      3.20 o 
   1 -11   9       67.58       67.86      5.68 o 
   2 -11   9        5.27        6.73      3.35 o 
  -2 -10   9       40.23       37.69      3.78 o 
  -1 -10   9        5.75        3.95      5.95 o 
   0 -10   9       47.14       55.38      5.78 o 
   1 -10   9       16.57       19.40      3.04 o 
   2 -10   9       45.34       52.30      5.53 o 
   3 -10   9        4.50        6.30      5.68 o 
   4 -10   9       14.02       15.42      5.65 o 
  -4  -9   9        1.07        1.20      2.27 o 
  -3  -9   9       41.22       45.13      7.15 o 
  -2  -9   9       48.78       43.28      4.50 o 
  -1  -9   9        1.52        1.29      1.27 o 
   0  -9   9        7.53        6.90      7.46 o 
   1  -9   9       18.00       18.75      3.08 o 
   2  -9   9       52.69       61.53      5.40 o 
   3  -9   9       25.65       27.14      4.40 o 
   4  -9   9       93.93       88.00     15.56 o 
   5  -9   9        2.86        4.35      8.72 o 
  -5  -8   9        0.23        0.37      1.75 o 
  -4  -8   9        0.32        0.63      1.82 o 
  -3  -8   9       78.33       84.17      6.98 o 
  -2  -8   9      193.31      183.43      9.51 o 
  -1  -8   9        1.16        0.52      1.97 o 
   0  -8   9       14.88       16.51      2.42 o 
   1  -8   9        1.17        0.91      1.23 o 
   2  -8   9        0.60        0.49      1.11 o 
   3  -8   9        7.94        5.63      7.17 o 
   4  -8   9        0.66        0.44      1.56 o 
   5  -8   9       23.75       28.51      7.37 o 
  -5  -7   9       27.02       28.95      8.24 o 
  -4  -7   9        6.29        6.53      2.30 o 
  -3  -7   9       24.61       22.91      3.19 o 
  -2  -7   9      240.50      232.33      8.38 o 
  -1  -7   9      138.95      120.38      6.24 o 
   0  -7   9       29.11       28.08      3.30 o 
   1  -7   9       91.03       97.03      5.43 o 
   2  -7   9        1.48        1.96      1.43 o 
   3  -7   9        0.21        0.23      1.29 o 
   4  -7   9       34.95       38.96      7.04 o 
   5  -7   9        1.89        1.73      3.08 o 
   6  -7   9        7.93        5.40     10.18 o 
  -6  -6   9        0.17        0.19      2.56 o 
  -5  -6   9        3.36        2.94      6.95 o 
  -4  -6   9        5.57        6.11      1.75 o 
  -3  -6   9       40.29       40.74      3.57 o 
  -2  -6   9        2.35        2.91      2.36 o 
  -1  -6   9       36.25       31.30      3.06 o 
   0  -6   9       10.24        7.72      4.57 o 
   1  -6   9       20.54       18.33      2.06 o 
   2  -6   9        7.18        5.51      1.62 o 
   3  -6   9        1.61        2.65      3.49 o 
   4  -6   9       97.92       89.66     15.55 o 
   5  -6   9        9.15        4.91      9.26 o 
   6  -6   9        0.00        0.34      1.63 o 
  -7  -5   9        0.45        0.34      2.62 o 
  -6  -5   9        0.37        0.91      4.34 o 
  -5  -5   9        8.68       10.24      6.46 o 
  -4  -5   9        8.81       10.61      3.26 o 
  -3  -5   9        2.75        3.64      3.01 o 
  -2  -5   9      274.00      283.14     15.45 o 
  -1  -5   9        1.18        1.08      1.12 o 
   0  -5   9        2.44        0.81      1.03 o 
   1  -5   9      141.59      127.38      6.32 o 
   2  -5   9        0.49        0.06      1.57 o 
   3  -5   9       74.92       83.94      8.56 o 
   4  -5   9      331.91      344.91     15.91 o 
   5  -5   9      263.22      280.06     22.97 o 
   6  -5   9       32.57       33.68      7.38 o 
  -7  -4   9        0.77        1.36      4.74 o 
  -6  -4   9       19.12       16.87      6.44 o 
  -5  -4   9       61.07       67.47      7.89 o 
  -4  -4   9      117.62      111.30      7.75 o 
  -3  -4   9       32.98       30.09      3.91 o 
  -2  -4   9      547.91      550.92     26.02 o 
  -1  -4   9       46.55       44.42      4.22 o 
   0  -4   9       30.30       30.54      3.64 o 
   1  -4   9       58.55       55.81      5.24 o 
   2  -4   9        1.58        1.81      2.08 o 
   3  -4   9       92.87       86.97     11.85 o 
   4  -4   9      120.37      108.62     14.96 o 
   5  -4   9        1.67        2.55      3.42 o 
   6  -4   9       63.36       74.30     12.56 o 
  -7  -3   9        0.01        0.83      4.33 o 
  -6  -3   9        4.71        3.92      6.13 o 
  -5  -3   9       12.13       13.72      3.17 o 
  -4  -3   9      165.29      164.02     12.09 o 
  -3  -3   9       64.86       65.56      6.41 o 
  -2  -3   9      188.39      188.92      8.38 o 
  -1  -3   9      296.56      293.24     12.59 o 
   0  -3   9       22.02       24.58      3.36 o 
   1  -3   9      130.88      128.03      6.81 o 
   2  -3   9        7.73        7.97      6.92 o 
   3  -3   9        1.12        1.72      2.17 o 
   4  -3   9        6.38        8.23      8.21 o 
   5  -3   9       40.05       43.22      6.78 o 
   6  -3   9      190.33      195.79     15.42 o 
  -7  -2   9       27.41       36.83      8.90 o 
  -6  -2   9       14.10        9.34      4.33 o 
  -5  -2   9        8.73        7.80      3.28 o 
  -4  -2   9       14.51       12.33      3.55 o 
  -3  -2   9      322.99      320.32     23.81 o 
  -2  -2   9     1638.02     1640.59     25.94 o 
  -1  -2   9      130.75      131.88      8.23 o 
   0  -2   9        5.77        7.72      3.33 o 
   1  -2   9       13.09       12.46      3.30 o 
   2  -2   9        5.18        2.96      3.35 o 
   3  -2   9       57.84       65.75      7.79 o 
   4  -2   9       57.23       55.33      9.43 o 
   5  -2   9        5.56        2.28      5.45 o 
   6  -2   9       31.15       32.31      5.50 o 
  -8  -1   9       10.48       13.71      5.97 o 
  -7  -1   9        0.13        0.93      2.47 o 
  -6  -1   9       23.21       24.00      4.12 o 
  -5  -1   9      107.19      111.73      8.63 o 
  -4  -1   9        2.22        4.15      4.81 o 
  -3  -1   9       42.64       42.22      3.19 o 
  -2  -1   9       37.25       34.05      4.04 o 
  -1  -1   9        6.55        9.52      6.25 o 
   0  -1   9       89.67       94.45      6.08 o 
   1  -1   9      137.05      120.35     12.41 o 
   2  -1   9       71.99       54.53      7.53 o 
   3  -1   9        2.58        1.82      3.55 o 
   4  -1   9        0.67        0.90      2.78 o 
   5  -1   9       13.69       19.27      4.72 o 
  -8   0   9        9.20       10.32     16.99 o 
  -7   0   9       12.04        9.16      8.95 o 
  -6   0   9       68.96       64.76      8.24 o 
  -5   0   9        0.04        0.64      2.04 o 
  -4   0   9        8.15        9.04      2.81 o 
  -3   0   9       13.19       16.77      3.61 o 
  -2   0   9      148.34      130.38      9.71 o 
  -1   0   9      933.24      968.35     18.51 o 
   0   0   9       76.84       82.22      7.43 o 
   1   0   9       22.61       25.10      4.03 o 
   2   0   9        1.03        1.11      2.87 o 
   3   0   9        3.25        4.33      8.15 o 
   4   0   9      132.38      127.09     13.58 o 
   5   0   9       19.58       25.08      6.30 o 
  -8   1   9        6.21        5.52      8.78 o 
  -7   1   9        0.43        0.14      2.47 o 
  -6   1   9        0.77        1.22      2.97 o 
  -5   1   9        3.58        1.97      1.88 o 
  -4   1   9        0.49        1.73      1.88 o 
  -3   1   9       21.92       22.19      2.26 o 
  -2   1   9      262.43      278.99     15.42 o 
  -1   1   9       18.60       16.73      3.14 o 
   0   1   9       89.02       95.12      7.78 o 
   1   1   9      263.00      285.25     12.96 o 
   2   1   9       19.25       15.66      2.89 o 
   3   1   9       23.63       24.48     17.42 o 
   4   1   9        2.40        2.85      6.55 o 
  -7   2   9       26.80       36.72      5.20 o 
  -6   2   9      271.02      276.51     14.45 o 
  -5   2   9       19.58       24.25      3.49 o 
  -4   2   9        1.01        1.12      1.08 o 
  -3   2   9        0.73        0.73      1.01 o 
  -2   2   9        0.05        0.12      1.01 o 
  -1   2   9       91.70       94.21      6.72 o 
   0   2   9       72.60       77.30      6.52 o 
   1   2   9      201.56      222.88     16.82 o 
   2   2   9       15.97       10.67     13.69 o 
   3   2   9       98.64      100.37     12.22 o 
   4   2   9        8.70        9.41      3.81 o 
  -7   3   9        7.31        8.78      4.35 o 
  -6   3   9       24.39       18.01      3.49 o 
  -5   3   9       15.74       13.05      3.34 o 
  -4   3   9      144.96      118.90      9.43 o 
  -3   3   9        0.25        0.13      1.03 o 
  -2   3   9       48.99       50.79      4.75 o 
  -1   3   9       66.27       70.60     13.06 o 
   0   3   9       90.34      101.91     12.55 o 
   1   3   9        3.30        4.34     10.77 o 
   2   3   9       79.24       84.00     11.59 o 
   3   3   9       11.60       13.39      6.08 o 
  -7   4   9       79.05       84.52      8.33 o 
  -6   4   9       11.10        2.50      4.64 o 
  -5   4   9       29.26       35.86      9.10 o 
  -4   4   9       42.36       40.19      9.38 o 
  -3   4   9        4.85        5.57     10.74 o 
  -2   4   9       74.44       65.61     19.29 o 
  -1   4   9        7.69        6.59     11.50 o 
   0   4   9        5.06        4.40      8.29 o 
   2   4   9       13.09       11.70     12.99 o 
   3   4   9        9.38        2.98     13.02 o 
  -6   5   9        4.41        1.50      4.44 o 
  -5   5   9       13.99       15.67      6.28 o 
  -4   5   9        0.01        0.10      2.51 o 
  -3   5   9        0.15        0.60      4.47 o 
  -2   5   9      169.92      180.13     20.01 o 
  -1   5   9       53.51       50.51     10.57 o 
   0   5   9        0.43        0.24      3.52 o 
   1   5   9        0.21        0.73      4.84 o 
  -5   6   9       27.69       31.34      8.43 o 
  -4   6   9        5.09        7.49      4.86 o 
  -3   6   9        0.86        2.50      4.44 o 
  -2   6   9        0.30        0.66      3.71 o 
  -1   6   9       36.34       40.81      8.90 o 
   0   6   9        9.10       10.10      5.28 o 
  -2 -10  10        6.88        2.89      5.96 o 
  -1 -10  10       20.50       22.64      4.37 o 
   0 -10  10        3.55        3.89      6.66 o 
   1 -10  10       36.32       36.03      5.91 o 
   2 -10  10        1.71        1.16      3.26 o 
   3 -10  10       63.74       66.54      6.86 o 
  -3  -9  10       24.24       32.32      8.42 o 
  -2  -9  10        0.33        0.71      1.63 o 
  -1  -9  10        8.01        5.16      7.24 o 
   0  -9  10        0.61        0.44      1.42 o 
   1  -9  10       18.87       17.64      3.67 o 
   2  -9  10       58.17       65.17      7.70 o 
   3  -9  10      133.68      153.46     17.12 o 
   4  -9  10        9.33       10.35     17.24 o 
  -4  -8  10       22.78       19.19      4.36 o 
  -3  -8  10        5.34        4.79      4.31 o 
  -2  -8  10      120.34      124.28      9.36 o 
  -1  -8  10       14.35       11.14      7.02 o 
   0  -8  10      118.20      117.29      8.99 o 
   1  -8  10        1.10        0.74      1.30 o 
   2  -8  10        3.57        2.68      3.54 o 
   3  -8  10        3.42        4.47      6.97 o 
   4  -8  10        9.95        5.03     14.81 o 
   5  -8  10        8.88        5.72     11.24 o 
  -5  -7  10        7.24        6.52     16.62 o 
  -4  -7  10        2.78        2.11      3.89 o 
  -3  -7  10       83.26       81.92      5.75 o 
  -2  -7  10       30.01       37.82      5.73 o 
  -1  -7  10      123.65      115.41     11.53 o 
   0  -7  10        6.89        5.84      7.30 o 
   1  -7  10       28.53       30.70      5.24 o 
   2  -7  10        9.75        6.83      4.72 o 
   3  -7  10       10.23        7.74     11.91 o 
   4  -7  10       50.07       52.94      9.36 o 
   5  -7  10       21.39       21.29      5.59 o 
  -6  -6  10       98.91      102.77     14.21 o 
  -5  -6  10       42.22       48.01     13.35 o 
  -4  -6  10       66.24       79.58      7.65 o 
  -3  -6  10      138.10      139.06     10.69 o 
  -2  -6  10       33.17       34.55      4.15 o 
  -1  -6  10       50.68       47.05      4.82 o 
   0  -6  10      235.68      209.39     10.74 o 
   1  -6  10      186.59      186.40      9.72 o 
   2  -6  10        3.65        2.47      4.02 o 
   3  -6  10       74.06       74.93      9.46 o 
   4  -6  10        0.28        0.44      2.48 o 
   5  -6  10       66.37       70.54     12.76 o 
  -6  -5  10        0.00        0.34      3.27 o 
  -5  -5  10        3.95        5.06      7.21 o 
  -4  -5  10      146.57      138.70     10.44 o 
  -3  -5  10      142.55      123.57      7.68 o 
  -2  -5  10        4.60        4.88      3.67 o 
  -1  -5  10        1.81        2.09      2.43 o 
   0  -5  10        0.70        2.96      2.59 o 
   1  -5  10        3.79        3.88      3.99 o 
   2  -5  10        8.23       11.55     13.24 o 
   3  -5  10       55.81       50.69      8.72 o 
   4  -5  10       36.65       42.99      7.73 o 
   5  -5  10       14.13       10.37     13.72 o 
  -7  -4  10       37.44       35.94     11.91 o 
  -5  -4  10        0.75        0.20      3.04 o 
  -4  -4  10        7.70        6.39      7.83 o 
  -3  -4  10       35.96       44.51      6.19 o 
  -2  -4  10       30.52       28.72      5.26 o 
  -1  -4  10       31.95       29.31      4.12 o 
   0  -4  10       14.38       14.30     10.36 o 
   1  -4  10       21.12       16.36      3.48 o 
   2  -4  10       57.34       49.18      6.96 o 
   3  -4  10        0.15       -0.02      3.22 o 
   4  -4  10       16.96       20.11      4.92 o 
   5  -4  10      112.65      125.08     19.81 o 
  -7  -3  10       30.44       38.11      8.60 o 
  -6  -3  10       21.95       26.61      4.97 o 
  -5  -3  10        6.16        4.20      5.81 o 
  -4  -3  10       22.79       16.45      3.75 o 
  -3  -3  10       38.55       36.65      5.46 o 
  -2  -3  10       75.24       69.33      6.88 o 
  -1  -3  10       14.83       12.85      8.58 o 
   0  -3  10        6.87        7.51      6.26 o 
   1  -3  10       12.31       13.01      4.59 o 
   2  -3  10      103.00       93.81      9.02 o 
   3  -3  10        1.29        0.53      1.87 o 
   4  -3  10        5.38        5.38      8.21 o 
   5  -3  10        4.93        5.42     10.26 o 
  -7  -2  10       29.32       30.94      8.66 o 
  -6  -2  10        1.76        1.94      2.27 o 
  -5  -2  10       18.95       17.56      3.56 o 
  -4  -2  10       37.62       40.07      4.93 o 
  -3  -2  10      123.20      118.24      8.65 o 
  -2  -2  10        5.99        7.49      6.47 o 
  -1  -2  10        8.52        9.41      5.88 o 
   0  -2  10      108.58      106.11      8.51 o 
   1  -2  10        1.13        1.81      2.18 o 
   2  -2  10       63.54       47.40      6.38 o 
   3  -2  10        1.22        1.32      3.01 o 
   4  -2  10        0.35        0.55      2.50 o 
   5  -2  10        0.29        0.47      1.31 o 
  -7  -1  10       27.10       34.42      5.92 o 
  -6  -1  10       49.05       58.91      6.87 o 
  -5  -1  10        4.98        2.56      2.44 o 
  -4  -1  10       13.73       14.97      4.44 o 
  -3  -1  10      134.99      135.66     10.39 o 
  -2  -1  10      267.20      262.56     16.78 o 
  -1  -1  10      703.26      707.67     25.55 o 
   0  -1  10      120.76      130.80     10.21 o 
   1  -1  10       62.22       64.50      6.60 o 
   2  -1  10        5.02        4.83      6.42 o 
   3  -1  10        2.57        4.98     12.07 o 
   4  -1  10       39.65       41.83      8.59 o 
   5  -1  10       16.93       15.86      4.75 o 
  -7   0  10        0.52        0.94      1.81 o 
  -6   0  10        0.81        0.20      1.44 o 
  -5   0  10        7.01        8.44      9.70 o 
  -4   0  10       10.25       13.27      3.81 o 
  -3   0  10       42.78       48.46      6.70 o 
  -2   0  10       31.14       30.84      4.61 o 
  -1   0  10      121.86      135.46      8.50 o 
   0   0  10      105.98      114.53      7.93 o 
   1   0  10       24.26       23.32      4.13 o 
   2   0  10       33.48       29.96      5.64 o 
   3   0  10       47.91       45.71      8.17 o 
   4   0  10        1.29        1.28      3.48 o 
  -7   1  10        3.23        1.83      2.11 o 
  -6   1  10        5.33        5.88      8.73 o 
  -5   1  10        5.66        6.94      2.81 o 
  -4   1  10        0.01        1.24      2.40 o 
  -3   1  10       17.29       18.24      4.05 o 
  -2   1  10       65.17       72.34      6.46 o 
  -1   1  10        2.42        0.84      1.33 o 
   0   1  10      362.03      341.77     20.16 o 
   1   1  10       49.21       51.60      6.19 o 
   2   1  10       34.26       27.90      3.77 o 
   3   1  10        0.51        1.13      4.88 o 
   4   1  10        3.11        2.60     12.83 o 
  -7   2  10        0.10        0.64      2.83 o 
  -6   2  10        2.46        0.44      1.70 o 
  -5   2  10        8.83        7.27      3.29 o 
  -4   2  10        1.44        2.16      2.80 o 
  -3   2  10        0.63        1.07      1.63 o 
  -2   2  10        0.02        0.14      1.15 o 
  -1   2  10        5.67        7.49      2.81 o 
   0   2  10       15.76       15.68      5.52 o 
   1   2  10        1.72        2.92      7.02 o 
   2   2  10       39.66       40.35      9.24 o 
   3   2  10        0.09        0.76      1.91 o 
  -6   3  10      192.22      224.21     24.31 o 
  -5   3  10      141.60      129.62     12.90 o 
  -4   3  10       16.98       12.65      5.30 o 
  -3   3  10        0.04        1.40      3.99 o 
  -2   3  10       11.42        8.92     17.33 o 
  -1   3  10        0.36        1.11      4.04 o 
   0   3  10        2.29        1.33      3.20 o 
   1   3  10       35.96       36.78      8.94 o 
   2   3  10        3.01        0.52      2.82 o 
  -6   4  10       53.77       66.90     11.89 o 
  -5   4  10       29.30       22.18      7.81 o 
  -4   4  10       28.68       31.50      8.91 o 
  -3   4  10      153.78      175.93     24.81 o 
  -2   4  10        1.51        1.37      3.21 o 
  -1   4  10        4.09        2.45      5.26 o 
   0   4  10        0.45        0.41      3.30 o 
   1   4  10        6.63        4.58     12.71 o 
  -4   5  10        5.25        8.95      7.56 o 
  -3   5  10       25.73       23.38      7.37 o 
  -2   5  10        8.40        8.33     18.89 o 
  -1   5  10        0.02        0.57      3.41 o 
   0 -10  11        6.13        6.15      3.39 o 
  -2  -9  11       48.09       48.32      5.50 o 
  -1  -9  11        2.56        1.23      1.66 o 
   0  -9  11       13.90       16.49      4.71 o 
   1  -9  11       33.91       31.74      5.41 o 
   2  -9  11        9.23       11.01      4.50 o 
   3  -9  11        8.39        5.31     10.64 o 
  -3  -8  11       68.32       58.41      7.93 o 
  -2  -8  11        7.46        9.53      3.51 o 
  -1  -8  11        2.55        2.69      3.89 o 
   0  -8  11        0.02        0.65      1.69 o 
   1  -8  11        0.64        0.77      2.82 o 
   2  -8  11       25.11       21.16      4.22 o 
   3  -8  11       42.80       50.21      7.34 o 
   4  -8  11      115.28      142.66     14.34 o 
  -4  -7  11       15.93       18.97      4.43 o 
  -3  -7  11       21.17       20.80      5.41 o 
  -2  -7  11        1.90        2.53      2.17 o 
  -1  -7  11       17.01       14.89      3.34 o 
   0  -7  11        0.35        0.59      1.11 o 
   1  -7  11      114.50      103.91      8.49 o 
   2  -7  11       70.79       77.11      7.29 o 
   3  -7  11      109.55      103.92     14.52 o 
   4  -7  11        8.71        5.88     13.75 o 
  -5  -6  11       38.73       49.21      9.71 o 
  -4  -6  11       80.53       89.51      9.95 o 
  -3  -6  11      118.12      103.53      8.36 o 
  -2  -6  11      101.72       91.99      8.14 o 
  -1  -6  11        2.31        4.07      4.04 o 
   0  -6  11       11.43        8.26      8.32 o 
   1  -6  11        4.74        4.82      5.41 o 
   2  -6  11       61.74       64.65      6.54 o 
   3  -6  11       19.95       18.53      5.55 o 
   4  -6  11       23.94       16.72      5.97 o 
  -6  -5  11       19.56       18.16     11.44 o 
  -5  -5  11        4.82        3.05      4.71 o 
  -4  -5  11       52.13       54.47      6.47 o 
  -3  -5  11      179.93      181.32     17.64 o 
  -2  -5  11       47.72       49.92      6.28 o 
  -1  -5  11        3.78        3.01      2.64 o 
   0  -5  11       28.29       28.67      4.63 o 
   1  -5  11       87.44       71.52      8.06 o 
   2  -5  11      273.34      268.26     16.62 o 
   3  -5  11        1.01       -0.19      2.84 o 
   4  -5  11        0.65        0.01      3.03 o 
  -6  -4  11        1.90        2.41      9.26 o 
  -5  -4  11       13.15       14.11      3.95 o 
  -4  -4  11       79.74       81.94      7.90 o 
  -3  -4  11      201.59      179.55     17.43 o 
  -2  -4  11        4.40        3.03      3.76 o 
  -1  -4  11        0.30        0.57      1.48 o 
   0  -4  11        3.25        2.96      2.46 o 
   1  -4  11        0.66        0.33      1.10 o 
   2  -4  11        4.05        3.54      3.35 o 
   3  -4  11        4.49        4.96      7.33 o 
   4  -4  11        3.12        3.31      6.90 o 
  -6  -3  11       95.27      102.32     12.78 o 
  -5  -3  11       10.34       16.38      3.83 o 
  -4  -3  11        5.12        4.05      6.64 o 
  -3  -3  11        4.58        5.33      5.23 o 
  -2  -3  11       13.27       13.21      4.08 o 
  -1  -3  11       37.78       34.33      4.19 o 
   0  -3  11       82.84       83.09      6.27 o 
   1  -3  11        2.40        2.85      4.49 o 
   2  -3  11        3.66        1.12      1.16 o 
   3  -3  11       34.88       27.41      5.67 o 
   4  -3  11        0.30        0.51      2.23 o 
  -6  -2  11        1.70        1.63      3.76 o 
  -5  -2  11       30.97       27.67      4.91 o 
  -4  -2  11        8.52        7.14      3.53 o 
  -3  -2  11        0.94        1.32      2.09 o 
  -2  -2  11       10.99        9.64      6.81 o 
  -1  -2  11        4.28        2.94      3.19 o 
   0  -2  11        2.33        3.20      4.95 o 
   1  -2  11        7.10        4.31      7.33 o 
   2  -2  11        6.80        4.74      6.89 o 
   3  -2  11       89.12       78.66     12.11 o 
   4  -2  11        6.62        2.93      7.90 o 
  -6  -1  11       26.07       30.88      6.10 o 
  -5  -1  11       22.35       29.13      4.75 o 
  -4  -1  11       35.52       39.45      5.40 o 
  -3  -1  11       56.58       56.48      7.38 o 
  -2  -1  11       93.28       93.32      7.09 o 
  -1  -1  11      122.88      127.40      8.03 o 
   0  -1  11       63.92       70.73      8.31 o 
   1  -1  11        0.01        1.00      1.53 o 
   2  -1  11        8.29        8.16      2.79 o 
   3  -1  11        0.79        0.10      3.17 o 
   4  -1  11        3.58        1.10      2.57 o 
  -6   0  11        3.17        2.35      4.77 o 
  -5   0  11        1.44        2.06      2.63 o 
  -4   0  11        5.37        3.69      5.49 o 
  -3   0  11       16.94       19.65      4.10 o 
  -2   0  11       44.42       42.68      6.19 o 
  -1   0  11       26.20       22.83      4.17 o 
   0   0  11       40.48       36.24      5.22 o 
   1   0  11      197.30      202.88     14.37 o 
   2   0  11       23.97       18.51      3.56 o 
   3   0  11        3.73        1.73      3.77 o 
  -6   1  11        2.98        1.90      5.40 o 
  -5   1  11        7.62        5.84     10.93 o 
  -4   1  11        1.94        1.48      3.43 o 
  -3   1  11        0.20        0.76      1.88 o 
  -2   1  11        2.90        3.24      5.40 o 
  -1   1  11        0.11        0.16      1.19 o 
   0   1  11      442.22      446.71     22.00 o 
   1   1  11       16.95       10.22     20.73 o 
   2   1  11       13.94        7.44     15.02 o 
   3   1  11        3.21        2.30      8.61 o 
  -6   2  11       73.30       76.52      8.15 o 
  -5   2  11        0.09        0.57      1.84 o 
  -4   2  11       34.55       48.95      6.74 o 
  -3   2  11        1.36        1.92      4.33 o 
  -2   2  11        2.15        3.23      3.81 o 
  -1   2  11        0.07        0.50      2.99 o 
   0   2  11      116.78      142.13     20.55 o 
   1   2  11       58.50       51.76     12.37 o 
   2   2  11      120.12      134.13     15.14 o 
  -5   3  11        6.20        5.63     11.81 o 
  -4   3  11        4.94        2.30      5.14 o 
  -3   3  11        2.67        3.38      4.94 o 
  -2   3  11        0.37        0.34      2.91 o 
  -1   3  11        0.88        1.60      2.87 o 
   0   3  11       19.37       17.93      8.47 o 
   1   3  11        4.31        5.28      4.23 o 
  -4   4  11        1.83        1.24      5.12 o 
  -3   4  11       12.70       11.01      5.33 o 
  -2   4  11       18.05       14.59      5.75 o 
  -1   4  11        1.10        0.21      3.72 o 
   0  -9  12      279.26      306.93     18.21 o 
  -2  -8  12        0.03        0.63      1.50 o 
  -1  -8  12        2.43        0.94      2.22 o 
   0  -8  12       10.31        8.68      4.56 o 
   1  -8  12        1.36        1.76      3.43 o 
   2  -8  12       39.79       46.98      5.93 o 
  -3  -7  12        0.00        0.88      2.90 o 
  -2  -7  12        2.00        0.82      2.10 o 
  -1  -7  12       24.15       25.17      4.59 o 
   0  -7  12        0.02        0.29      2.14 o 
   1  -7  12        1.19        0.43      1.96 o 
   2  -7  12        4.57        3.93      5.99 o 
   3  -7  12       47.92       49.29      5.95 o 
  -4  -6  12        0.19        0.95      2.22 o 
  -3  -6  12       19.77       20.68      4.22 o 
  -2  -6  12        0.17        0.18      1.63 o 
  -1  -6  12        0.37        0.07      1.40 o 
   0  -6  12        3.94        3.18      6.99 o 
   1  -6  12       15.40       17.51      3.96 o 
   2  -6  12        9.08       18.67      4.12 o 
   3  -6  12       59.57       60.19      6.66 o 
  -5  -5  12        2.79        0.49      1.43 o 
  -4  -5  12        2.58        1.00      2.75 o 
  -3  -5  12      259.33      273.28     23.75 o 
  -2  -5  12        2.43        1.53      1.94 o 
  -1  -5  12       28.59       35.68      4.88 o 
   0  -5  12        0.54        0.72      1.45 o 
   1  -5  12        5.78        5.32      8.51 o 
   2  -5  12       22.69       28.90      4.78 o 
   3  -5  12       34.22       32.59      4.79 o 
  -5  -4  12        6.83        6.33     10.29 o 
  -4  -4  12        1.14        0.46      1.62 o 
  -3  -4  12        3.50        3.61      3.75 o 
  -2  -4  12       35.44       39.87      5.81 o 
  -1  -4  12       71.64       69.57      8.18 o 
   0  -4  12        1.71        1.00      1.64 o 
   1  -4  12       16.10       12.16      3.15 o 
   2  -4  12        6.21        3.05      3.38 o 
   3  -4  12       11.04        4.86      9.13 o 
  -5  -3  12       12.46       18.85      4.47 o 
  -4  -3  12       12.59       18.70      4.71 o 
  -3  -3  12        0.42        0.57      1.67 o 
  -2  -3  12        6.25        8.61      8.51 o 
  -1  -3  12       24.77       25.65      4.36 o 
   0  -3  12       37.17       36.62      6.30 o 
   1  -3  12        0.23        0.54      1.61 o 
   2  -3  12       55.11       69.90      7.89 o 
   3  -3  12        0.94        1.10      1.88 o 
  -5  -2  12      132.94      156.08     17.76 o 
  -4  -2  12       30.02       37.11      5.78 o 
  -3  -2  12        1.58        0.52      1.32 o 
  -2  -2  12       34.34       37.75      5.54 o 
  -1  -2  12       36.72       39.55      5.12 o 
   0  -2  12        7.09        4.89      5.82 o 
   1  -2  12        1.86        1.35      1.46 o 
   2  -2  12        0.98        1.34      3.04 o 
   3  -2  12       18.52       28.31      4.49 o 
  -5  -1  12        0.00        0.15      2.31 o 
  -4  -1  12       22.43       18.54      4.49 o 
  -3  -1  12       10.53        9.80      3.81 o 
  -2  -1  12        0.65        1.12      1.84 o 
  -1  -1  12        2.52        1.29      3.09 o 
   0  -1  12        6.04        5.48      4.78 o 
   1  -1  12        5.47        3.85      6.23 o 
   2  -1  12       17.27       28.67      5.02 o 
  -5   0  12       34.94       54.80      7.24 o 
  -4   0  12       79.95       87.37     11.04 o 
  -3   0  12       33.01       29.80      5.08 o 
  -2   0  12       11.48       11.89      4.15 o 
  -1   0  12      413.35      441.70     21.05 o 
   0   0  12       49.28       53.27      7.46 o 
   1   0  12      117.07      122.65     20.97 o 
   2   0  12       47.69       70.27     11.13 o 
  -5   1  12        4.52        5.62      4.15 o 
  -4   1  12        0.39        1.11      2.56 o 
  -3   1  12        1.21        1.03      2.17 o 
  -2   1  12        9.59        8.34     17.46 o 
  -1   1  12       10.26        5.62     16.20 o 
   0   1  12        6.52        4.30     10.57 o 
   1   1  12        8.89        8.43     18.73 o 
  -4   2  12       50.22       50.36     10.50 o 
  -3   2  12        0.02       -0.10      3.44 o 
  -2   2  12       24.12       25.67      8.32 o 
  -1   2  12        1.87        0.68      4.75 o 
   0   2  12       10.15        6.64     20.57 o 
  -2  -7  13       30.02       30.03      4.64 o 
  -1  -7  13       16.86       18.52      3.65 o 
   0  -7  13        1.87        1.06      3.64 o 
   1  -7  13        0.02        0.29      2.48 o 
  -3  -6  13        5.39        1.90      3.21 o 
  -2  -6  13        0.50        0.85      2.16 o 
  -1  -6  13        0.16        0.89      3.75 o 
   0  -6  13        8.62        8.10     11.20 o 
   1  -6  13       21.96       26.26      4.51 o 
  -3  -5  13        6.87        3.70      6.84 o 
  -2  -5  13        8.53        7.71      9.34 o 
  -1  -5  13       70.85       72.11      9.15 o 
   0  -5  13        2.86        1.82      1.91 o 
   1  -5  13        0.48        1.85      4.16 o 
   2  -5  13        0.54        0.71      1.74 o 
  -4  -4  13        3.70        4.44      8.31 o 
  -3  -4  13       22.22       24.83      5.17 o 
  -2  -4  13      135.59      149.53     17.27 o 
  -1  -4  13       32.29       39.14      7.36 o 
   0  -4  13       14.31       12.21      4.93 o 
   1  -4  13        2.29        1.26      1.80 o 
   2  -4  13       37.75       44.44      5.57 o 
  -4  -3  13        9.65        8.72      3.17 o 
  -3  -3  13        0.47       -0.03      2.12 o 
  -2  -3  13       11.79        9.27      3.90 o 
  -1  -3  13        3.48        3.23      5.68 o 
   0  -3  13       42.56       37.77      6.38 o 
   1  -3  13        2.90        2.64      7.20 o 
   2  -3  13        0.22        0.85      2.41 o 
  -4  -2  13       76.33       85.89      8.65 o 
  -3  -2  13        0.71        1.58      2.61 o 
  -2  -2  13        0.80        0.67      1.53 o 
  -1  -2  13       10.89       17.59      4.42 o 
   0  -2  13        6.48        4.19      6.82 o 
   1  -2  13        2.08        1.40      2.88 o 
  -4  -1  13       98.39      115.34      9.81 o 
  -3  -1  13       37.67       45.38      6.19 o 
  -2  -1  13        3.53        5.00     11.43 o 
  -1  -1  13        8.43        3.47      7.49 o 
   0  -1  13      131.21      141.05     10.75 o 
   1  -1  13        3.38        2.98      3.48 o 
  -3   0  13        0.03        0.80      2.11 o 
  -2   0  13        1.57        0.96      2.42 o 
  -1   0  13       11.51       16.46      6.27 o 
   0   0  13       41.48       34.54      8.30 o 
                                                 
